# Supplementary material for: 5,7-Dihy­droxy-2-(3-hy­droxy-4,5-dimeth­oxy­phen­yl)-6-meth­oxy-4H-chromen-4-one
Source: Acta Crystallogr Sect E Struct Rep Online. 2013 Mar 23;69(Pt 4):o578. doi: 10.1107/S1600536813007381 (PMC3629625; doi:10.1107/S1600536813007381)
Supplement: Supplementary file 1 [file e-69-0o578-sup1.cif]

##############################################################################
#                                                                            #
# This CIF contains the data in a paper accepted for publication in          #
# Acta Crystallographica Section E. It conforms to the requirements of       #
# Notes for Authors for Acta Crystallographica Section E, and has been       #
# peer reviewed under the auspices of the IUCr Commission on Journals.       #
#                                                                            #
# Full details of the Crystallographic Information File format               #
# are given in the paper "The Crystallographic Information File (CIF):       #
# a New Standard Archive File for Crystallography" by S. R. Hall, F. H.      #
# Allen and I. D. Brown [Acta Cryst. (1991), A47, 655-685].                  #
#                                                                            #
# The current version of the core CIF dictionary is obtainable from          #
# ftp://ftp.iucr.org/pub/cif_core.dic.                                       #
#                                                                            #
# Software is freely available for graphical display of the structure(s)     #
# in this CIF. For information consult the CIF software page                 #
# http://www.iucr.org/resources/cif/software.                                #
#                                                                            #
# This file may be used for bona fide research purposes within the           #
# scientific community so long as proper attribution is given to the journal # 
# article from which it was obtained.                                        #
#                                                                            #
##############################################################################
data_I
_audit_creation_method     SHELXL-97
_chemical_name_systematic
;\
5,7-Dihydroxy-2-(3-hydroxy-4,5-dimethoxyphenyl)-6-methoxy-4<i>H</i>-\
chromen-4-one
;
_chemical_name_common
;
5,7,3'-Trihydroxy-6,4',5'-trimethoxyflavone
;
_chemical_formula_moiety     'C18 H16 O8'
_chemical_formula_sum     'C18 H16 O8'
_chemical_formula_iupac     'C18 H16 O8'
_chemical_formula_weight     360.31
_chemical_melting_point     517.0(10)
_symmetry_cell_setting     monoclinic
_symmetry_space_group_name_H-M     'P c'
_symmetry_space_group_name_Hall     'P -2yc'
loop_
    _symmetry_equiv_pos_as_xyz
    'x, y, z'
    'x, -y, z+1/2'
_cell_length_a     11.5837(6)
_cell_length_b     4.4677(3)
_cell_length_c     15.5521(8)
_cell_angle_alpha     90.00
_cell_angle_beta     103.310(6)
_cell_angle_gamma     90.00
_cell_volume     783.23(8)
_cell_formula_units_Z     2
_cell_measurement_reflns_used     1516
_cell_measurement_theta_min     3.9241
_cell_measurement_theta_max     75.1336
_cell_measurement_temperature     300(2)
_exptl_crystal_description     prismatic
_exptl_crystal_colour     yellow
_exptl_crystal_size_max     0.60
_exptl_crystal_size_mid     0.40
_exptl_crystal_size_min     0.20
_exptl_crystal_density_diffrn     1.528
_exptl_crystal_density_meas     ?
_exptl_crystal_density_method     'not measured'
_exptl_crystal_F_000     376
_exptl_absorpt_coefficient_mu     1.037
_exptl_absorpt_correction_type     multi-scan
_exptl_absorpt_process_details
;
(CrysAlis PRO; Oxford Diffraction, 2009)
;
_exptl_absorpt_correction_T_min     0.6375
_exptl_absorpt_correction_T_max     0.8127
_diffrn_ambient_temperature     300(2)
_diffrn_radiation_type     'Cu K\a'
_diffrn_radiation_wavelength     1.54184
_diffrn_radiation_source     'Enhance (Cu) X-ray Source'
_diffrn_radiation_monochromator     graphite
_diffrn_measurement_device_type     'Oxford Diffraction Xcalibur Ruby'
_diffrn_measurement_method     '\w scans'
_diffrn_detector_area_resol_mean     10.2576
_diffrn_reflns_number     2540
_diffrn_reflns_av_R_equivalents     0.0180
_diffrn_reflns_av_sigmaI/netI     0.0220
_diffrn_reflns_theta_min     3.92
_diffrn_reflns_theta_max     71.95
_diffrn_reflns_theta_full     71.95
_diffrn_measured_fraction_theta_max     0.991
_diffrn_measured_fraction_theta_full     0.991
_diffrn_reflns_limit_h_min     -11
_diffrn_reflns_limit_h_max     14
_diffrn_reflns_limit_k_min     -3
_diffrn_reflns_limit_k_max     5
_diffrn_reflns_limit_l_min     -19
_diffrn_reflns_limit_l_max     19
_diffrn_standards_number     ?
_diffrn_standards_interval_count     ?
_diffrn_standards_interval_time     ?
_diffrn_standards_decay_%     ?
_refine_special_details
;
Refinement of <i>F</i>^2^ against ALL reflections. The weighted <i>R</i>-factor
<i>wR</i> and goodness of fit <i>S</i> are based on <i>F</i>^2^, conventional
<i>R</i>-factors <i>R</i> are based on <i>F</i>, with <i>F</i> set to zero for
negative <i>F</i>^2^. The threshold expression of <i>F</i>^2^ >
\s(<i>F</i>^2^) is used only for calculating <i>R</i>-factors(gt) <i>etc</i>.
and is not relevant to the choice of reflections for refinement.
<i>R</i>-factors based on <i>F</i>^2^ are statistically about twice as large
as those based on <i>F</i>, and <i>R</i>- factors based on ALL data will be
even larger.
;
_reflns_number_total     1841
_reflns_number_gt     1632
_reflns_threshold_expression     I>2sigma(I)
_refine_ls_structure_factor_coef     Fsqd
_refine_ls_matrix_type     full
_refine_ls_R_factor_all     0.0486
_refine_ls_R_factor_gt     0.0421
_refine_ls_wR_factor_gt     0.1159
_refine_ls_wR_factor_ref     0.1259
_refine_ls_goodness_of_fit_ref     1.073
_refine_ls_restrained_S_all     1.072
_refine_ls_number_reflns     1841
_refine_ls_number_parameters     242
_refine_ls_number_restraints     2
_refine_ls_hydrogen_treatment     constr
_refine_ls_weighting_scheme     calc
_refine_ls_weighting_details
         'calc w=1/[\s^2^(Fo^2^)+(0.0802P)^2^+0.1369P] where P=(Fo^2^+2Fc^2^)/3'
_atom_sites_solution_hydrogens     geom
_atom_sites_solution_primary     direct
_atom_sites_solution_secondary     difmap
_refine_ls_shift/su_max     0.001
_refine_ls_shift/su_mean     0.000
_refine_diff_density_max     0.162
_refine_diff_density_min     -0.188
_refine_ls_extinction_method     'SHELXL97 (Sheldrick, 2008)'
_refine_ls_extinction_coef     0.008(2)
_refine_ls_extinction_expression
                                  'Fc^*^=kFc[1+0.001xFc^2^\l^3^/sin(2\q)]^-1/4^'
_refine_ls_abs_structure_details     ?
_refine_ls_abs_structure_Flack     ?
loop_
    _atom_type_symbol
    _atom_type_description
    _atom_type_scat_dispersion_real
    _atom_type_scat_dispersion_imag
    _atom_type_scat_source
    'C' 'C' 0.0181 0.0091
                         'International Tables Vol C Tables 4.2.6.8 and 6.1.1.4'
    'H' 'H' 0.0000 0.0000
                         'International Tables Vol C Tables 4.2.6.8 and 6.1.1.4'
    'O' 'O' 0.0492 0.0322
                         'International Tables Vol C Tables 4.2.6.8 and 6.1.1.4'
_computing_data_collection
;
CrysAlis PRO (Oxford Diffraction, 2009)
;
_computing_cell_refinement
;
CrysAlis PRO (Oxford Diffraction, 2009)
;
_computing_data_reduction
;
CrysAlis PRO (Oxford Diffraction, 2009)
;
_computing_structure_solution     'SHELXS97 (Sheldrick, 2008)'
_computing_structure_refinement     'SHELXL97 (Sheldrick, 2008)'
_computing_molecular_graphics     'XP in sHELXTL  (Sheldrick, 2008)'
_computing_publication_material     'publCIF (Westrip, 2010)'
loop_
    _atom_site_type_symbol
    _atom_site_label
    _atom_site_fract_x
    _atom_site_fract_y
    _atom_site_fract_z
    _atom_site_U_iso_or_equiv
    _atom_site_adp_type
    _atom_site_calc_flag
    _atom_site_refinement_flags
    _atom_site_occupancy
    _atom_site_symmetry_multiplicity
    _atom_site_disorder_assembly
    _atom_site_disorder_group
    O O1 0.4704(2) 0.1567(6) 0.32058(17) 0.0446(6) Uani d . 1 1 . .
    O O5 0.2167(2) 0.7371(7) 0.19407(19) 0.0537(7) Uani d . 1 1 . .
    O O4 0.1091(2) 0.6830(6) 0.32115(18) 0.0499(6) Uani d . 1 1 . .
    H H4A 0.1203 0.7391 0.2735 0.075 Uiso calc R 1 1 . .
    O O3 0.1066(2) 0.4181(6) 0.48320(16) 0.0507(7) Uani d . 1 1 . .
    O O2 0.2852(2) 0.0185(7) 0.55401(18) 0.0544(7) Uani d . 1 1 . .
    H H2A 0.2481 0.1197 0.5825 0.082 Uiso calc R 1 1 . .
    C C2 0.4798(3) 0.2888(8) 0.2441(2) 0.0391(7) Uani d . 1 1 . .
    C C3 0.3979(3) 0.4806(9) 0.2006(2) 0.0443(8) Uani d . 1 1 . .
    H H3A 0.4071 0.5636 0.1478 0.053 Uiso calc R 1 1 . .
    C C4 0.2961(3) 0.5607(8) 0.2339(2) 0.0405(7) Uani d . 1 1 . .
    C C5 0.1957(3) 0.4917(8) 0.3591(2) 0.0395(7) Uani d . 1 1 . .
    C C6 0.1942(3) 0.3556(8) 0.4387(2) 0.0412(7) Uani d . 1 1 . .
    C C7 0.2850(3) 0.1563(8) 0.4774(2) 0.0426(8) Uani d . 1 1 . .
    C C8 0.3774(3) 0.0899(9) 0.4375(2) 0.0454(8) Uani d . 1 1 . .
    H H8A 0.4373 -0.0424 0.4635 0.054 Uiso calc R 1 1 . .
    C C9 0.3774(3) 0.2264(8) 0.3583(2) 0.0385(7) Uani d . 1 1 . .
    C C10 0.2897(3) 0.4242(8) 0.3162(2) 0.0378(7) Uani d . 1 1 . .
    O O8 0.7492(3) 0.3071(7) 0.03979(19) 0.0587(8) Uani d . 1 1 . .
    O O7 0.9075(2) -0.0387(6) 0.1554(2) 0.0518(7) Uani d . 1 1 . .
    O O6 0.8517(2) -0.2462(7) 0.3062(2) 0.0561(7) Uani d . 1 1 . .
    H H6A 0.9159 -0.2482 0.2925 0.084 Uiso calc R 1 1 . .
    C C1' 0.5891(3) 0.1945(8) 0.2175(2) 0.0397(7) Uani d . 1 1 . .
    C C2' 0.6697(3) 0.0105(8) 0.2724(2) 0.0420(8) Uani d . 1 1 . .
    H H2'A 0.6530 -0.0633 0.3241 0.050 Uiso calc R 1 1 . .
    C C3' 0.7758(3) -0.0643(8) 0.2503(2) 0.0432(8) Uani d . 1 1 . .
    C C4' 0.8016(3) 0.0457(8) 0.1735(2) 0.0413(8) Uani d . 1 1 . .
    C C5' 0.7192(3) 0.2219(9) 0.1170(2) 0.0443(8) Uani d . 1 1 . .
    C C6' 0.6126(3) 0.3017(8) 0.1387(2) 0.0445(8) Uani d . 1 1 . .
    H H6'A 0.5582 0.4241 0.1014 0.053 Uiso calc R 1 1 . .
    C C11 0.0019(4) 0.2442(10) 0.4528(3) 0.0587(10) Uani d . 1 1 . .
    H H11A -0.0520 0.2790 0.4903 0.088 Uiso calc R 1 1 . .
    H H11B 0.0225 0.0358 0.4544 0.088 Uiso calc R 1 1 . .
    H H11C -0.0351 0.3008 0.3933 0.088 Uiso calc R 1 1 . .
    C C12 0.9874(4) 0.2038(10) 0.1495(4) 0.0619(11) Uani d . 1 1 . .
    H H12A 1.0519 0.1304 0.1262 0.093 Uiso calc R 1 1 . .
    H H12B 1.0180 0.2864 0.2073 0.093 Uiso calc R 1 1 . .
    H H12C 0.9455 0.3563 0.1112 0.093 Uiso calc R 1 1 . .
    C C13 0.6770(4) 0.5095(10) -0.0170(3) 0.0563(10) Uani d . 1 1 . .
    H H13A 0.7116 0.5524 -0.0661 0.085 Uiso calc R 1 1 . .
    H H13B 0.6701 0.6913 0.0143 0.085 Uiso calc R 1 1 . .
    H H13C 0.5997 0.4236 -0.0382 0.085 Uiso calc R 1 1 . .
loop_
    _atom_site_aniso_label
    _atom_site_aniso_U_11
    _atom_site_aniso_U_22
    _atom_site_aniso_U_33
    _atom_site_aniso_U_12
    _atom_site_aniso_U_13
    _atom_site_aniso_U_23
    O1 0.0371(12) 0.0586(14) 0.0446(12) 0.0102(11) 0.0227(10) 0.0024(11)
    O5 0.0449(14) 0.0703(16) 0.0533(14) 0.0189(13) 0.0266(12) 0.0137(13)
    O4 0.0382(12) 0.0658(15) 0.0526(14) 0.0148(12) 0.0246(11) 0.0045(12)
    O3 0.0449(13) 0.0656(15) 0.0509(15) 0.0012(13) 0.0304(11) -0.0103(12)
    O2 0.0553(16) 0.0686(17) 0.0462(14) 0.0087(14) 0.0258(12) 0.0061(12)
    C2 0.0319(16) 0.0484(17) 0.0413(17) 0.0022(14) 0.0170(13) -0.0078(14)
    C3 0.0415(17) 0.055(2) 0.0429(18) 0.0064(17) 0.0233(15) 0.0006(15)
    C4 0.0316(15) 0.0505(18) 0.0423(18) 0.0038(15) 0.0146(14) -0.0026(15)
    C5 0.0321(15) 0.0503(17) 0.0409(16) 0.0003(14) 0.0183(13) -0.0065(14)
    C6 0.0329(16) 0.0533(17) 0.0421(16) 0.0009(14) 0.0184(13) -0.0092(15)
    C7 0.0464(19) 0.0498(17) 0.0359(17) -0.0032(16) 0.0181(14) -0.0067(14)
    C8 0.0381(17) 0.0547(19) 0.0459(18) 0.0058(15) 0.0147(14) -0.0003(16)
    C9 0.0336(15) 0.0479(17) 0.0383(16) 0.0012(14) 0.0170(13) -0.0071(13)
    C10 0.0319(15) 0.0469(16) 0.0390(16) 0.0024(13) 0.0171(13) -0.0069(13)
    O8 0.0532(16) 0.082(2) 0.0504(15) 0.0173(15) 0.0314(13) 0.0131(14)
    O7 0.0425(14) 0.0519(14) 0.0716(18) 0.0116(12) 0.0354(13) 0.0020(13)
    O6 0.0440(14) 0.0678(16) 0.0636(16) 0.0180(13) 0.0272(12) 0.0145(14)
    C1' 0.0313(15) 0.0485(17) 0.0437(17) -0.0019(14) 0.0175(13) -0.0074(14)
    C2' 0.0397(17) 0.0483(17) 0.0439(18) 0.0043(15) 0.0219(15) 0.0025(14)
    C3' 0.0368(17) 0.0447(17) 0.0509(19) 0.0060(14) 0.0155(15) -0.0016(15)
    C4' 0.0335(16) 0.0448(16) 0.0529(19) 0.0055(13) 0.0250(15) -0.0057(15)
    C5' 0.0423(18) 0.0553(19) 0.0421(18) 0.0015(15) 0.0235(15) -0.0037(15)
    C6' 0.0370(16) 0.0566(19) 0.0445(18) 0.0085(16) 0.0188(15) 0.0026(15)
    C11 0.042(2) 0.076(3) 0.065(2) -0.0034(18) 0.0269(18) 0.001(2)
    C12 0.0394(19) 0.060(2) 0.093(3) 0.0001(17) 0.029(2) 0.002(2)
    C13 0.056(2) 0.066(2) 0.051(2) -0.0023(19) 0.0207(18) 0.0105(18)
_geom_special_details
;
All e.s.d.'s (except the e.s.d. in the dihedral angle between two l.s. planes)
are estimated using the full covariance matrix. The cell e.s.d.'s are taken
into account individually in the estimation of e.s.d.'s in distances, angles
and torsion angles; correlations between e.s.d.'s in cell parameters are only
used when they are defined by crystal symmetry. An approximate (isotropic)
treatment of cell e.s.d.'s is used for estimating e.s.d.'s involving l.s.
planes.
;
loop_
    _geom_bond_atom_site_label_1
    _geom_bond_atom_site_label_2
    _geom_bond_site_symmetry_2
    _geom_bond_distance
    _geom_bond_publ_flag
    O1 C2 . 1.354(4) ?
    O1 C9 . 1.376(4) ?
    O5 C4 . 1.260(4) ?
    O4 C5 . 1.346(4) ?
    O4 H4A . 0.8200 ?
    O3 C6 . 1.382(4) ?
    O3 C11 . 1.425(5) ?
    O2 C7 . 1.341(4) ?
    O2 H2A . 0.8200 ?
    C2 C3 . 1.340(5) ?
    C2 C1' . 1.482(4) ?
    C3 C4 . 1.438(4) ?
    C3 H3A . 0.9300 ?
    C4 C10 . 1.436(5) ?
    C5 C6 . 1.383(5) ?
    C5 C10 . 1.434(4) ?
    C6 C7 . 1.403(5) ?
    C7 C8 . 1.387(5) ?
    C8 C9 . 1.374(5) ?
    C8 H8A . 0.9300 ?
    C9 C10 . 1.391(5) ?
    O8 C5' . 1.378(4) ?
    O8 C13 . 1.399(5) ?
    O7 C4' . 1.373(4) ?
    O7 C12 . 1.441(5) ?
    O6 C3' . 1.355(5) ?
    O6 H6A . 0.8200 ?
    C1' C2' . 1.382(5) ?
    C1' C6' . 1.399(5) ?
    C2' C3' . 1.391(5) ?
    C2' H2'A . 0.9300 ?
    C3' C4' . 1.387(5) ?
    C4' C5' . 1.385(5) ?
    C5' C6' . 1.399(5) ?
    C6' H6'A . 0.9300 ?
    C11 H11A . 0.9600 ?
    C11 H11B . 0.9600 ?
    C11 H11C . 0.9600 ?
    C12 H12A . 0.9600 ?
    C12 H12B . 0.9600 ?
    C12 H12C . 0.9600 ?
    C13 H13A . 0.9600 ?
    C13 H13B . 0.9600 ?
    C13 H13C . 0.9600 ?
loop_
    _geom_angle_atom_site_label_1
    _geom_angle_atom_site_label_2
    _geom_angle_atom_site_label_3
    _geom_angle_site_symmetry_1
    _geom_angle_site_symmetry_3
    _geom_angle
    _geom_angle_publ_flag
    C2 O1 C9 . . 120.3(3) ?
    C5 O4 H4A . . 109.5 ?
    C6 O3 C11 . . 113.0(3) ?
    C7 O2 H2A . . 109.5 ?
    C3 C2 O1 . . 122.1(3) ?
    C3 C2 C1' . . 126.3(3) ?
    O1 C2 C1' . . 111.6(3) ?
    C2 C3 C4 . . 121.4(3) ?
    C2 C3 H3A . . 119.3 ?
    C4 C3 H3A . . 119.3 ?
    O5 C4 C10 . . 121.5(3) ?
    O5 C4 C3 . . 123.1(3) ?
    C10 C4 C3 . . 115.5(3) ?
    O4 C5 C6 . . 120.7(3) ?
    O4 C5 C10 . . 119.9(3) ?
    C6 C5 C10 . . 119.4(3) ?
    O3 C6 C5 . . 121.4(3) ?
    O3 C6 C7 . . 118.6(3) ?
    C5 C6 C7 . . 120.0(3) ?
    O2 C7 C8 . . 117.1(3) ?
    O2 C7 C6 . . 121.3(3) ?
    C8 C7 C6 . . 121.6(3) ?
    C9 C8 C7 . . 117.7(3) ?
    C9 C8 H8A . . 121.1 ?
    C7 C8 H8A . . 121.1 ?
    C8 C9 O1 . . 116.3(3) ?
    C8 C9 C10 . . 123.6(3) ?
    O1 C9 C10 . . 120.1(3) ?
    C9 C10 C5 . . 117.7(3) ?
    C9 C10 C4 . . 120.5(3) ?
    C5 C10 C4 . . 121.7(3) ?
    C5' O8 C13 . . 119.7(3) ?
    C4' O7 C12 . . 115.0(3) ?
    C3' O6 H6A . . 109.5 ?
    C2' C1' C6' . . 120.4(3) ?
    C2' C1' C2 . . 119.7(3) ?
    C6' C1' C2 . . 119.9(3) ?
    C1' C2' C3' . . 120.0(3) ?
    C1' C2' H2'A . . 120.0 ?
    C3' C2' H2'A . . 120.0 ?
    O6 C3' C4' . . 121.9(3) ?
    O6 C3' C2' . . 117.7(3) ?
    C4' C3' C2' . . 120.4(3) ?
    O7 C4' C5' . . 123.0(3) ?
    O7 C4' C3' . . 117.3(3) ?
    C5' C4' C3' . . 119.6(3) ?
    O8 C5' C4' . . 115.8(3) ?
    O8 C5' C6' . . 123.6(3) ?
    C4' C5' C6' . . 120.6(3) ?
    C5' C6' C1' . . 119.0(3) ?
    C5' C6' H6'A . . 120.5 ?
    C1' C6' H6'A . . 120.5 ?
    O3 C11 H11A . . 109.5 ?
    O3 C11 H11B . . 109.5 ?
    H11A C11 H11B . . 109.5 ?
    O3 C11 H11C . . 109.5 ?
    H11A C11 H11C . . 109.5 ?
    H11B C11 H11C . . 109.5 ?
    O7 C12 H12A . . 109.5 ?
    O7 C12 H12B . . 109.5 ?
    H12A C12 H12B . . 109.5 ?
    O7 C12 H12C . . 109.5 ?
    H12A C12 H12C . . 109.5 ?
    H12B C12 H12C . . 109.5 ?
    O8 C13 H13A . . 109.5 ?
    O8 C13 H13B . . 109.5 ?
    H13A C13 H13B . . 109.5 ?
    O8 C13 H13C . . 109.5 ?
    H13A C13 H13C . . 109.5 ?
    H13B C13 H13C . . 109.5 ?
loop_
    _geom_hbond_atom_site_label_D
    _geom_hbond_atom_site_label_H
    _geom_hbond_atom_site_label_A
    _geom_hbond_site_symmetry_A
    _geom_hbond_distance_DH
    _geom_hbond_distance_HA
    _geom_hbond_distance_DA
    _geom_hbond_angle_DHA
    _geom_hbond_publ_flag
    O2 H2A O3 1_555 0.82 2.38 2.762(4) 109.0 y
    O2 H2A O5 2_565 0.82 1.96 2.713(4) 152.0 y
    O4 H4A O5 1_555 0.82 1.85 2.579(4) 148.0 y
    O6 H6A O4 1_645 0.82 2.20 2.954(3) 153.0 y
    O6 H6A O7 1_555 0.82 2.31 2.734(4) 113.0 y
    C2' H2'A O1 1_555 0.93 2.32 2.667(4) 101.0 ?
    C3 H3A O2 2_564 0.93 2.58 3.246(5) 129.0 y
    C12 H12B O4 1_655 0.96 2.55 3.459(6) 157.0 y
    C12 H12C O8 1_555 0.96 2.32 2.927(6) 122.0 y
data_global
_journal_date_recd_electronic     2013-01-16
_journal_date_accepted     2013-03-18
_journal_name_full     'Acta Crystallographica, Section E'
_journal_year     2013
_journal_volume     69
_journal_issue      4
_journal_page_first     o578
_journal_page_last     o578
_journal_paper_category     QO
_journal_paper_doi     10.1107/S1600536813007381
_journal_coeditor_code     ZP2001
_publ_contact_author_name     'Shahobiddin M. Adizov '
_publ_contact_author_address
;
S. Yunusov Institute of the Chemistry of Plant Substances
Academy of Sciences of Uzbekistan
Mirzo Ulugbek Str. 77
Tashkent 100170
Uzbekistan
;
_publ_contact_author_email     adizovshahobiddin@yahoo.com
_publ_contact_author_fax     '+998 71 120-64-75'
_publ_contact_author_phone     '+998 71 262-94-91'
_publ_section_title
;\
5,7-Dihydroxy-2-(3-hydroxy-4,5-dimethoxyphenyl)-6-methoxy-4<i>H</i>-chromen-4-\
one
;
loop_
    _publ_author_name
    _publ_author_address
    'Shahobiddin M. Adizov'
;  S. Yunusov Institute of the Chemistry of Plant Substances
   Academy of Sciences of Uzbekistan
   Mirzo Ulugbek Str. 77,
   Tashkent 100170, Uzbekistan
;
    'Rimma F. Mukhamathanova'
;  S. Yunusov Institute of the Chemistry of Plant Substances
   Academy of Sciences of Uzbekistan
   Mirzo Ulugbek Str. 77,
   Tashkent 100170, Uzbekistan
;
    'Kambarali K. Turgunov'
;  S. Yunusov Institute of the Chemistry of Plant Substances
   Academy of Sciences of Uzbekistan
   Mirzo Ulugbek Str. 77,
   Tashkent 100170, Uzbekistan
;
    "Ildar D. Sham'yanov"
;  S. Yunusov Institute of the Chemistry of Plant Substances
   Academy of Sciences of Uzbekistan
   Mirzo Ulugbek Str. 77,
   Tashkent 100170, Uzbekistan
;
    'Bakhodir Tashkhodjaev'
;  S. Yunusov Institute of the Chemistry of Plant Substances
   Academy of Sciences of Uzbekistan
   Mirzo Ulugbek Str. 77,
   Tashkent 100170, Uzbekistan
;
