# Supplementary material for: 5,7-Dihy­droxy-2-(3-hy­droxy-4,5-dimeth­oxy­phen­yl)-6-meth­oxy-4H-chromen-4-one
Source: Acta Crystallogr Sect E Struct Rep Online. 2013 Mar 23;69(Pt 4):o578. doi: 10.1107/S1600536813007381 (PMC3629625; doi:10.1107/S1600536813007381)
Supplement: Supplementary file 2 [file e-69-0o578-Isup2.hkl]

# 
# h,k,l, Fc-squared, Fo-squared, sigma(Fo-squared) and status flag 
# 
data_I
_shelx_title ' 648 in Pc 7' 
_shelx_refln_list_code          4 
_shelx_F_calc_maximum       67.80 
_exptl_crystal_F_000       376.00 
_reflns_d_resolution_high  0.8108 
 
loop_ 
 _symmetry_equiv_pos_as_xyz 
 'x, y, z' 
 'x, -y, z+1/2' 
 
_cell_length_a    11.5837 
_cell_length_b     4.4677 
_cell_length_c    15.5521 
_cell_angle_alpha  90.000 
_cell_angle_beta  103.310 
_cell_angle_gamma  90.000 
 
_shelx_F_squared_multiplier     1.000 
 
loop_ 
 _refln_index_h 
 _refln_index_k 
 _refln_index_l 
 _refln_F_squared_calc 
 _refln_F_squared_meas 
 _refln_F_squared_sigma 
 _refln_observed_status 
   2   0 -18        3.40        3.46      1.11 o 
   3   0 -18        1.23        1.28      1.20 o 
   4   0 -18       11.46        8.70      1.22 o 
   5   0 -18       44.80       47.23      1.79 o 
   6   0 -18       42.09       45.45      1.65 o 
   7   0 -18       25.67       27.49      1.23 o 
   1   1 -18        5.14        4.66      1.03 o 
   2   1 -18        5.34        5.06      0.99 o 
   3   1 -18       24.83       20.82      1.44 o 
   4   1 -18        1.08        1.30      1.06 o 
   5   1 -18        2.20        1.16      1.00 o 
   6   1 -18        3.06        2.48      0.99 o 
   7   1 -18       21.68       26.59      1.24 o 
  -1   1 -17       10.15       10.96      1.00 o 
   0   1 -17        0.35        1.07      0.65 o 
   1   1 -17       31.68       26.23      1.88 o 
   2   1 -17        9.43        6.66      1.04 o 
   3   1 -17        3.30        1.55      0.68 o 
   4   1 -17        9.86       11.51      1.99 o 
   5   1 -17       15.56       15.69      1.46 o 
   6   1 -17       32.28       35.42      1.79 o 
   7   1 -17        9.69        9.15      1.19 o 
   8   1 -17       11.81       14.59      1.18 o 
  -1   2 -17        0.14        0.72      0.67 o 
   0   2 -17        4.97        5.59      0.75 o 
   1   2 -17        2.45        3.40      0.62 o 
   2   2 -17       57.36       57.35      2.78 o 
   3   2 -17       23.06       22.25      0.89 o 
   4   2 -17        0.18       -0.52      0.68 o 
   5   2 -17        0.83        1.49      1.02 o 
   6   2 -17        4.09        4.37      0.95 o 
   0   0 -16       68.57       55.70      1.62 o 
   1   0 -16       49.96       41.38      1.87 o 
   2   0 -16      142.97      122.77      2.28 o 
   3   0 -16       58.05       55.76      1.59 o 
   4   0 -16        6.55        4.97      1.43 o 
   5   0 -16       24.69       25.79      1.90 o 
   6   0 -16       14.84       13.79      1.50 o 
   7   0 -16        5.26        6.57      1.44 o 
   8   0 -16       63.76       68.72      2.15 o 
   9   0 -16       47.79       43.87      1.55 o 
  -2   1 -16       16.27       18.94      1.26 o 
  -1   1 -16        0.19        0.97      0.71 o 
   0   1 -16        4.22        2.97      0.77 o 
   1   1 -16       10.05        7.53      1.13 o 
   2   1 -16       29.19       24.34      0.98 o 
   3   1 -16       33.80       29.63      1.02 o 
   4   1 -16       14.46       14.36      0.98 o 
   5   1 -16       13.24       13.94      1.55 o 
   6   1 -16       26.66       26.08      1.80 o 
   7   1 -16        4.47        3.69      1.26 o 
   8   1 -16        1.55        1.76      1.15 o 
   9   1 -16       33.12       37.17      1.59 o 
  -2   2 -16        4.29        5.20      0.72 o 
  -1   2 -16        3.97        3.31      0.82 o 
   0   2 -16        7.76        6.46      1.26 o 
   1   2 -16       35.75       38.56      1.29 o 
   2   2 -16       58.36       56.44      2.55 o 
   3   2 -16       74.85       78.86      3.77 o 
   4   2 -16       65.25       64.48      1.49 o 
   5   2 -16        8.04        4.91      3.20 o 
   6   2 -16       10.35        8.19      1.13 o 
   7   2 -16        2.87        3.67      1.05 o 
   8   2 -16        5.95        8.26      0.96 o 
   2   3 -16       29.80       34.15      1.22 o 
   3   3 -16       34.48       33.63      1.13 o 
  -3   1 -15       16.80       18.52      1.32 o 
  -2   1 -15        2.62        3.23      0.95 o 
  -1   1 -15        4.72        4.21      0.81 o 
   0   1 -15        9.56        6.69      0.81 o 
   1   1 -15       33.87       31.87      1.41 o 
   2   1 -15       36.23       31.59      1.14 o 
   3   1 -15       34.21       31.66      1.12 o 
   4   1 -15      209.81      197.77      2.92 o 
   5   1 -15       16.14       18.79      1.77 o 
   6   1 -15        0.81        3.12      1.37 o 
   7   1 -15        2.48        3.81      1.27 o 
   8   1 -15        3.56        3.71      1.23 o 
   9   1 -15       33.18       33.61      1.74 o 
  10   1 -15        3.41        3.94      1.07 o 
  -3   2 -15        2.37        3.41      0.83 o 
  -2   2 -15        3.66        3.38      0.85 o 
  -1   2 -15        3.15        3.03      0.79 o 
   0   2 -15        0.56        2.16      0.79 o 
   1   2 -15        4.92        5.04      0.95 o 
   2   2 -15       61.67       59.83      3.05 o 
   3   2 -15       72.31       82.41      2.76 o 
   4   2 -15      114.25      121.85      2.19 o 
   5   2 -15       19.28       21.01      1.05 o 
   6   2 -15        0.07       -1.71      1.27 o 
   7   2 -15        6.33        9.15      1.28 o 
   8   2 -15       16.83       14.40      1.32 o 
   9   2 -15        4.65        3.39      0.96 o 
  -1   3 -15        6.52        6.67      0.83 o 
   0   3 -15        0.15        0.85      0.74 o 
   1   3 -15        6.04        8.00      0.95 o 
   2   3 -15        5.95        7.24      0.96 o 
   4   3 -15       19.06       24.76      1.13 o 
   5   3 -15       15.56       -0.06      0.97 o 
  -2   0 -14      134.99      122.43      2.37 o 
  -1   0 -14       38.99       35.90      2.33 o 
   0   0 -14       30.94       23.95      1.29 o 
   1   0 -14        9.74       10.41      1.72 o 
   2   0 -14       67.38       65.62      1.80 o 
   3   0 -14       19.93       16.53      1.03 o 
   4   0 -14      196.45      191.06      2.79 o 
   5   0 -14      235.82      237.74      4.74 o 
   6   0 -14       59.41       58.68      2.53 o 
   7   0 -14       34.04       34.00      2.08 o 
   8   0 -14       15.05       13.98      1.67 o 
   9   0 -14        3.23        5.60      1.06 o 
  10   0 -14        2.70        4.99      0.98 o 
  11   0 -14       72.51       79.35      1.91 o 
  -4   1 -14        8.62       10.65      1.02 o 
  -3   1 -14       10.55       10.28      1.08 o 
  -2   1 -14       24.42       21.33      1.18 o 
  -1   1 -14       25.24       22.68      1.28 o 
   0   1 -14        2.28        1.69      0.83 o 
   1   1 -14       28.22       23.86      1.09 o 
   2   1 -14       57.72       48.23      1.35 o 
   3   1 -14      223.61      198.83      4.34 o 
   4   1 -14      190.44      191.78      2.93 o 
   5   1 -14      188.88      176.96      4.33 o 
   6   1 -14       39.77       40.37      1.56 o 
   7   1 -14       12.33       12.80      1.12 o 
   8   1 -14       20.93       21.21      2.61 o 
   9   1 -14       35.70       33.51      1.33 o 
  10   1 -14        7.74        8.50      0.79 o 
  11   1 -14       13.70       16.68      0.80 o 
  -4   2 -14        8.28        5.63      0.92 o 
  -3   2 -14        0.86       -0.04      0.96 o 
  -2   2 -14        1.67        2.37      1.01 o 
  -1   2 -14        4.13        4.37      0.88 o 
   0   2 -14       12.29       14.19      1.53 o 
   1   2 -14        8.14        4.41      1.57 o 
   2   2 -14       20.85       21.12      1.75 o 
   3   2 -14       67.17       64.57      2.57 o 
   4   2 -14      147.21      144.29      3.64 o 
   5   2 -14      116.24      127.93      3.50 o 
   6   2 -14      102.86      114.80      3.25 o 
   7   2 -14       78.65       77.79      2.64 o 
   8   2 -14        2.29        3.66      1.12 o 
   9   2 -14        8.92        8.11      1.14 o 
  10   2 -14       22.70       24.45      1.26 o 
  -3   3 -14        7.30        9.57      0.78 o 
  -2   3 -14        2.25        2.60      0.82 o 
  -1   3 -14        1.21        0.43      0.85 o 
   5   3 -14       40.58       43.18      1.73 o 
   6   3 -14       17.03       12.88      1.31 o 
   7   3 -14       11.20       11.98      1.23 o 
  -4   1 -13       38.29       45.40      1.91 o 
  -3   1 -13       74.40       69.61      2.46 o 
  -2   1 -13       81.52       73.30      3.60 o 
  -1   1 -13       25.56       20.71      1.03 o 
   0   1 -13       16.62       12.05      1.20 o 
   1   1 -13       70.65       67.13      1.86 o 
   2   1 -13        9.07        8.05      1.51 o 
   3   1 -13       14.28       16.96      1.34 o 
   4   1 -13      157.77      171.29      4.18 o 
   5   1 -13      572.51      599.13     25.08 o 
   6   1 -13       96.67       97.97      8.03 o 
   7   1 -13        6.85        7.12      1.66 o 
   8   1 -13       13.40       12.40      1.11 o 
   9   1 -13       61.60       65.99      2.37 o 
  10   1 -13       11.92       12.23      0.93 o 
  11   1 -13        6.74        8.78      1.71 o 
  12   1 -13       26.00       24.53      1.48 o 
  -4   2 -13       13.23       14.87      1.20 o 
  -3   2 -13        3.08        2.11      1.11 o 
  -2   2 -13        1.64        0.76      1.68 o 
  -1   2 -13        5.04        7.82      1.61 o 
   0   2 -13        8.17        7.75      1.79 o 
   1   2 -13        7.87        6.27      1.82 o 
   2   2 -13       18.96       17.39      1.70 o 
   3   2 -13       46.33       45.64      2.36 o 
   4   2 -13        3.85        1.72      1.72 o 
   5   2 -13       19.49       19.44      1.85 o 
   6   2 -13       49.87       60.39      2.56 o 
   7   2 -13       27.89       30.07      1.97 o 
   8   2 -13        4.26        3.79      1.11 o 
   9   2 -13        0.71        0.53      0.76 o 
  10   2 -13        6.46        5.40      1.03 o 
  11   2 -13        0.45        0.33      0.89 o 
  -3   3 -13       13.62        9.73      0.87 o 
   5   3 -13        2.87        2.49      1.59 o 
   6   3 -13       24.93       28.05      1.50 o 
   7   3 -13       18.45       18.02      1.33 o 
   8   3 -13        2.51        2.67      1.21 o 
  -4   0 -12      129.12      128.01      3.22 o 
  -3   0 -12      170.66      164.21      2.70 o 
  -2   0 -12       65.33       65.86      1.83 o 
  -1   0 -12        7.69        8.69      0.96 o 
   0   0 -12      147.67      148.19      3.27 o 
   1   0 -12        5.75        5.04      1.06 o 
   2   0 -12       96.37      103.60      4.09 o 
   3   0 -12       33.62       35.88      1.60 o 
   4   0 -12      421.99      432.53      6.01 o 
   5   0 -12     1324.98     1416.24     11.02 o 
   6   0 -12     1793.51     1970.03     13.12 o 
   7   0 -12      472.25      517.91     25.64 o 
   8   0 -12       66.63       71.70      3.81 o 
   9   0 -12      147.69      154.59      2.64 o 
  10   0 -12       27.97       27.24      3.30 o 
  11   0 -12        3.74        5.21      0.91 o 
  12   0 -12       61.76       74.39      2.04 o 
  -5   1 -12       52.79       59.74      2.02 o 
  -4   1 -12       40.20       41.77      1.96 o 
  -3   1 -12      180.05      172.12      5.47 o 
  -2   1 -12       41.83       37.67      1.44 o 
  -1   1 -12       75.17       77.36      1.97 o 
   0   1 -12       14.88       15.29      0.94 o 
   1   1 -12       46.00       47.82      1.99 o 
   2   1 -12       43.70       44.66      1.25 o 
   3   1 -12       28.64       30.11      2.00 o 
   4   1 -12       56.63       53.47      1.70 o 
   5   1 -12      115.74      120.26      2.46 o 
   6   1 -12       75.08       75.07      3.42 o 
   7   1 -12      436.28      433.09     10.41 o 
   8   1 -12        1.39        0.87      0.99 o 
   9   1 -12       23.51       20.38      1.18 o 
  10   1 -12        1.23        0.93      0.88 o 
  11   1 -12        2.16        1.80      0.65 o 
  12   1 -12       10.10        5.57      1.60 o 
  -4   2 -12        2.15        2.33      1.18 o 
  -2   2 -12       70.87       81.11      2.70 o 
  -1   2 -12      143.90      161.18      3.70 o 
   0   2 -12       39.35       39.74      2.04 o 
   1   2 -12       62.92       63.39      2.50 o 
   2   2 -12       51.70       56.06      2.37 o 
   3   2 -12       28.69       28.30      1.95 o 
   4   2 -12       55.81       52.84      2.47 o 
   5   2 -12      188.66      195.75      4.39 o 
   6   2 -12       34.75       31.19      2.97 o 
   7   2 -12       23.66       20.92      2.73 o 
   8   2 -12       21.30       20.02      1.30 o 
   9   2 -12        4.96        3.92      0.81 o 
  10   2 -12       33.47       31.08      3.06 o 
  11   2 -12        0.70        0.39      0.64 o 
   5   3 -12       24.13       23.18      1.77 o 
   6   3 -12       30.44       32.69      1.78 o 
   7   3 -12       22.10       21.10      1.44 o 
   8   3 -12       19.38       14.33      1.38 o 
   9   3 -12        0.96        0.12      1.15 o 
  -5   1 -11       55.29       62.43      2.17 o 
  -4   1 -11      116.29      121.38      3.10 o 
  -3   1 -11       69.43       60.38      1.74 o 
  -2   1 -11      103.77      104.25      2.20 o 
  -1   1 -11      186.78      207.62      2.89 o 
   0   1 -11       19.64       23.00      1.07 o 
   1   1 -11       48.27       65.09      2.41 o 
   2   1 -11       41.59       39.90      2.10 o 
   3   1 -11       58.28       64.15      2.46 o 
   4   1 -11       46.99       49.30      1.52 o 
   5   1 -11      160.24      171.29      2.75 o 
   6   1 -11      375.18      389.57      7.97 o 
   7   1 -11      461.57      475.24      4.71 o 
   8   1 -11       97.51       92.27      2.26 o 
   9   1 -11        4.87        5.67      0.84 o 
  10   1 -11       24.00       21.75      1.24 o 
  11   1 -11        1.43        0.88      0.66 o 
  12   1 -11        7.68        8.83      0.61 o 
  -4   2 -11       21.71       26.85      1.62 o 
  -2   2 -11       57.33       67.30      2.44 o 
  -1   2 -11       19.05       21.70      2.10 o 
   0   2 -11        6.39        6.89      1.96 o 
   1   2 -11        7.01       12.07      2.05 o 
   2   2 -11       37.71       44.55      2.16 o 
   3   2 -11       15.19       18.21      1.91 o 
   4   2 -11       15.87       18.36      1.87 o 
   5   2 -11       10.47        8.72      1.15 o 
   6   2 -11        2.34        3.05      1.08 o 
   7   2 -11       47.44       43.67      2.52 o 
   8   2 -11      124.16      112.00      2.85 o 
   9   2 -11        8.22        6.45      1.62 o 
  10   2 -11        3.67        4.07      0.80 o 
  11   2 -11        1.02        0.24      0.66 o 
  12   2 -11        0.26        0.89      0.70 o 
  -4   3 -11        0.09        0.50      1.15 o 
   5   3 -11       40.06       42.52      2.02 o 
   6   3 -11       26.69       27.03      1.86 o 
   7   3 -11       34.42       36.40      1.89 o 
   8   3 -11       14.61       12.70      1.39 o 
   9   3 -11       21.67       17.54      1.19 o 
  10   3 -11        0.76        1.13      1.07 o 
  -5   0 -10       20.99       18.95      1.51 o 
  -4   0 -10       85.63       80.27      2.50 o 
  -3   0 -10       67.93       63.22      3.71 o 
   7   0 -10     1363.81     1479.58      8.89 o 
   8   0 -10      897.26      919.76     18.67 o 
   9   0 -10      120.26      124.82      3.94 o 
  10   0 -10      173.50      162.58      9.32 o 
  11   0 -10       40.65       41.30      4.00 o 
  12   0 -10       11.36       11.34      0.94 o 
  13   0 -10        9.85        9.23      0.95 o 
  -5   1 -10       27.71       31.68      1.67 o 
  -4   1 -10      115.16      120.98      3.08 o 
  -3   1 -10      155.77      159.94      3.65 o 
  -2   1 -10      282.20      312.64      3.45 o 
   5   1 -10       37.68       40.19      2.00 o 
   6   1 -10      280.60      284.77      9.05 o 
   7   1 -10      165.08      177.75      2.92 o 
   8   1 -10      560.21      527.51      5.94 o 
   9   1 -10       50.77       48.67      2.36 o 
  10   1 -10       68.90       64.32      1.85 o 
  11   1 -10        1.61        0.93      0.69 o 
  12   1 -10        0.95        1.38      0.57 o 
  13   1 -10        0.94        1.00      0.49 o 
   0   2 -10      226.87      263.78      4.35 o 
   1   2 -10       42.08       50.04      2.26 o 
   2   2 -10        1.73        5.16      2.24 o 
   3   2 -10       67.31       74.45      2.63 o 
   4   2 -10       46.24       46.55      1.84 o 
   5   2 -10       94.44      102.98      2.27 o 
   6   2 -10       48.69       50.00      4.10 o 
   7   2 -10       24.91       23.74      1.63 o 
   8   2 -10      204.31      200.79      3.16 o 
   9   2 -10       59.93       51.59      1.69 o 
  10   2 -10        0.02        0.68      1.02 o 
  11   2 -10        2.76        2.62      0.71 o 
  12   2 -10        1.02        1.14      0.63 o 
   3   3 -10        0.33       -0.84      2.19 o 
   4   3 -10        7.37        6.90      2.05 o 
   6   3 -10       41.24       46.56      2.12 o 
   7   3 -10       14.41       15.76      1.72 o 
   8   3 -10       45.96       47.67      2.00 o 
   9   3 -10        6.72        6.11      1.21 o 
  10   3 -10        0.65       -0.33      1.11 o 
   2   4 -10        6.80        5.55      1.74 o 
   3   4 -10        3.35        2.63      1.55 o 
  -4   1  -9       36.26       39.68      1.39 o 
   7   1  -9       84.43       84.68      2.77 o 
   8   1  -9      550.48      512.43      4.80 o 
   9   1  -9      214.28      186.78      3.00 o 
  10   1  -9       89.08       81.75      2.03 o 
  11   1  -9       63.30       55.86      1.33 o 
  12   1  -9        2.92        3.03      0.61 o 
  13   1  -9        2.77        3.14      0.50 o 
   3   2  -9       96.00      115.46      3.12 o 
   4   2  -9       10.39       11.06      1.52 o 
   5   2  -9       58.72       61.67      1.41 o 
   6   2  -9       76.21       79.51      2.02 o 
   7   2  -9       65.62       66.31      2.07 o 
   8   2  -9      181.13      179.68      4.00 o 
   9   2  -9       97.22       92.08      4.75 o 
  10   2  -9        0.79        0.46      0.87 o 
  11   2  -9       13.61       13.65      0.73 o 
  12   2  -9        3.85        3.66      0.55 o 
   2   3  -9      172.16      188.70      3.89 o 
   3   3  -9        8.96       11.24      1.97 o 
   4   3  -9        1.86        2.83      1.89 o 
   5   3  -9       12.55       12.67      1.80 o 
   6   3  -9       20.83       27.02      2.05 o 
   7   3  -9       23.05       25.67      1.78 o 
   8   3  -9       48.38       54.43      2.18 o 
   9   3  -9       13.92       13.87      1.45 o 
  11   3  -9        8.79        9.10      1.05 o 
   0   4  -9        0.53        2.81      1.65 o 
   1   4  -9       75.21       85.75      2.62 o 
   2   4  -9       18.11       21.71      1.66 o 
   3   4  -9        7.54        8.56      1.56 o 
   4   4  -9        8.40        6.79      1.46 o 
   8   0  -8       83.42       88.68      1.93 o 
   9   0  -8        6.88       10.24      2.03 o 
  10   0  -8      108.92       94.64      5.04 o 
  11   0  -8      320.69      300.11     22.73 o 
  12   0  -8       46.44       43.16      2.64 o 
  13   0  -8       19.05       21.25      1.37 o 
  14   0  -8       21.09       18.91      1.03 o 
   7   1  -8       93.21      108.91      5.26 o 
   8   1  -8      219.42      218.51      8.49 o 
   9   1  -8      168.82      164.73      2.87 o 
  10   1  -8      105.65       87.82      5.92 o 
  11   1  -8       12.25       13.69      1.27 o 
  12   1  -8       12.63       12.23      0.87 o 
  13   1  -8        7.26        9.06      0.57 o 
   5   2  -8       71.70       83.35      4.33 o 
   6   2  -8       77.19       74.15      2.91 o 
   7   2  -8       28.43       31.45      1.36 o 
   8   2  -8       34.32       34.77      1.44 o 
   9   2  -8      799.44      754.70     20.79 o 
  10   2  -8       18.02       17.29      1.12 o 
  11   2  -8       33.45       32.32      1.41 o 
  12   2  -8       34.39       37.47      1.09 o 
   0   3  -8      260.52      303.23      4.63 o 
   1   3  -8      104.21      114.87      3.12 o 
   2   3  -8      143.20      138.02      3.43 o 
   3   3  -8       26.16       25.72      1.93 o 
   4   3  -8       13.73       14.96      1.90 o 
   5   3  -8       34.00       36.38      2.23 o 
   6   3  -8        1.40        4.45      1.33 o 
   7   3  -8        9.60       12.47      1.72 o 
   8   3  -8       83.89       94.19      2.74 o 
   9   3  -8       51.06       51.92      2.09 o 
  10   3  -8       62.94       56.19      1.89 o 
  11   3  -8        3.14        4.25      1.07 o 
  -2   4  -8        3.76        5.11      1.56 o 
  -1   4  -8        3.71        0.68      1.57 o 
   0   4  -8        3.27        5.33      1.52 o 
   1   4  -8       29.53       33.17      1.95 o 
   2   4  -8        5.96        7.30      1.51 o 
   3   4  -8        7.57        8.33      1.47 o 
   4   4  -8       39.09       40.13      2.13 o 
   5   4  -8       16.84       16.99      1.69 o 
   2   5  -8        0.49       -0.36      1.04 o 
   8   1  -7      128.85      129.81      6.10 o 
   9   1  -7       28.94       27.42      1.29 o 
  10   1  -7       38.50       33.41      1.41 o 
  11   1  -7      135.28      123.76      2.43 o 
  12   1  -7       24.12       21.42      0.87 o 
  13   1  -7       11.67       11.66      0.63 o 
   6   2  -7       50.25       54.21      1.83 o 
   7   2  -7       26.53       26.78      2.03 o 
   8   2  -7       10.01       10.84      1.68 o 
   9   2  -7      109.74      117.90      2.36 o 
  10   2  -7       33.85       40.04      1.42 o 
  11   2  -7        0.02        1.05      0.83 o 
  12   2  -7        0.16       -0.06      0.73 o 
  13   2  -7       24.88       27.16      0.80 o 
  -2   3  -7      178.64      207.65      3.80 o 
  -1   3  -7       79.65       87.18      2.67 o 
   0   3  -7      195.00      222.76      3.96 o 
   1   3  -7       25.37       27.72      1.93 o 
   2   3  -7       31.52       27.42      1.80 o 
   3   3  -7       73.10       68.69      2.52 o 
   4   3  -7       24.96       18.60      1.79 o 
   5   3  -7       26.37       25.90      1.91 o 
   6   3  -7        7.61        6.97      1.71 o 
   7   3  -7        2.47        3.43      1.24 o 
   8   3  -7       26.68       25.30      1.27 o 
   9   3  -7       41.28       47.06      2.01 o 
  10   3  -7       80.35       88.30      2.40 o 
  11   3  -7       40.16       40.12      1.42 o 
  -4   4  -7       18.27       19.07      1.38 o 
  -3   4  -7        5.21        4.28      1.40 o 
  -2   4  -7        0.33        1.08      1.43 o 
  -1   4  -7       25.37       26.67      1.77 o 
   0   4  -7       29.83       28.73      1.86 o 
   1   4  -7      167.18      173.14      3.84 o 
   2   4  -7       58.12       64.29      2.51 o 
   3   4  -7       21.53       19.09      1.81 o 
   4   4  -7       31.40       29.60      1.98 o 
   5   4  -7       92.07       98.57      3.04 o 
  -1   5  -7        2.68        5.03      1.09 o 
   0   5  -7        0.03       -0.59      1.06 o 
   1   5  -7        2.16        1.18      1.05 o 
   2   5  -7        3.86        1.93      1.02 o 
   3   5  -7       18.40       18.90      1.17 o 
   9   0  -6      101.37      104.42      3.16 o 
  10   0  -6      138.10      122.69      3.54 o 
  11   0  -6      246.10      218.77      4.59 o 
  12   0  -6       83.36       75.31      1.85 o 
  13   0  -6       17.00       13.71      5.06 o 
  14   0  -6        2.86        2.70      0.80 o 
   8   1  -6       82.67       95.91      1.44 o 
   9   1  -6       61.84       56.52      1.75 o 
  10   1  -6        9.51        6.95      0.92 o 
  11   1  -6       43.49       37.74      4.22 o 
  12   1  -6       79.07       78.65      6.75 o 
  13   1  -6        8.12        7.46      0.72 o 
   7   2  -6      106.32      123.33     12.44 o 
   8   2  -6       64.29       68.94      1.99 o 
   9   2  -6      253.35      252.89      2.80 o 
  10   2  -6       49.86       52.26      1.61 o 
  11   2  -6       48.81       53.34      2.36 o 
  12   2  -6       23.71       27.30      4.12 o 
  13   2  -6        7.44        7.15      0.86 o 
  -5   3  -6      120.49      133.37      3.16 o 
  -4   3  -6      316.93      343.36      4.87 o 
  -3   3  -6       11.26       12.86      1.76 o 
  -2   3  -6       32.78       34.40      1.88 o 
  -1   3  -6       78.96       83.20      2.61 o 
   0   3  -6       35.41       35.49      1.87 o 
   1   3  -6       50.75       54.90      2.10 o 
   2   3  -6       60.21       54.12      2.20 o 
   3   3  -6       17.01       16.81      1.60 o 
   4   3  -6       73.89       69.16      2.53 o 
   5   3  -6       18.49       16.81      1.79 o 
   6   3  -6      225.34      218.80      3.29 o 
   7   3  -6       49.65       47.48      3.25 o 
   8   3  -6        9.55       10.76      1.25 o 
   9   3  -6        3.31        2.45      1.08 o 
  10   3  -6      145.65      161.87      3.11 o 
  11   3  -6       24.89       21.30      1.18 o 
  -5   4  -6       33.87       33.62      1.59 o 
  -4   4  -6        7.26       10.23      1.31 o 
  -3   4  -6        9.73       11.38      1.38 o 
  -2   4  -6       14.66       13.32      1.41 o 
  -1   4  -6       65.65       61.57      2.43 o 
   0   4  -6       18.87       17.38      1.67 o 
   1   4  -6      168.92      167.89      3.77 o 
   2   4  -6       16.60       16.77      1.74 o 
   3   4  -6        4.17        5.71      1.40 o 
   4   4  -6       22.82       25.40      1.97 o 
   5   4  -6       84.37       83.07      2.87 o 
   6   4  -6       98.91      101.39      3.03 o 
  -2   5  -6        9.82       12.19      1.02 o 
  -1   5  -6        1.33        2.59      1.03 o 
   0   5  -6        0.75       -1.55      1.03 o 
   1   5  -6        4.85        6.15      1.12 o 
   2   5  -6       22.55       25.56      1.46 o 
   3   5  -6        4.44        3.66      1.01 o 
   6   1  -5      134.18      126.73      2.79 o 
   7   1  -5      100.19       85.18      2.48 o 
   8   1  -5       23.33       24.21      1.17 o 
   9   1  -5       79.94       81.07      2.86 o 
  10   1  -5       24.76       20.22      0.95 o 
  11   1  -5       30.31       30.46      1.57 o 
  12   1  -5       71.89       78.62      7.14 o 
  13   1  -5       29.62       26.37      2.30 o 
  14   1  -5       12.47       13.79      1.13 o 
   7   2  -5      104.57      121.30     12.00 o 
   8   2  -5       66.94       71.37      1.74 o 
   9   2  -5       39.61       42.32      1.58 o 
  10   2  -5       23.08       25.45      1.02 o 
  11   2  -5       21.19       20.99      3.36 o 
  12   2  -5        7.49        6.65      0.88 o 
  13   2  -5       39.33       36.61      1.36 o 
  -7   3  -5       10.51       11.44      1.61 o 
  -6   3  -5       77.66       79.63      2.61 o 
  -5   3  -5      101.96      102.03      2.91 o 
  -4   3  -5      391.89      427.96      5.50 o 
  -3   3  -5       18.40       19.07      1.79 o 
  -2   3  -5       45.14       44.47      2.00 o 
  -1   3  -5       13.49       13.42      1.77 o 
   0   3  -5       34.71       35.55      1.75 o 
   1   3  -5        2.05        2.01      1.59 o 
   2   3  -5       29.65       25.42      1.62 o 
   3   3  -5       17.47       16.92      1.54 o 
   4   3  -5       35.55       35.73      1.92 o 
   5   3  -5       59.92       56.30      2.49 o 
   6   3  -5      215.14      199.39      3.18 o 
   7   3  -5      175.75      178.06     10.58 o 
   8   3  -5       27.57       28.44      4.52 o 
   9   3  -5       16.03       16.24      1.07 o 
  10   3  -5        8.07        7.49      1.21 o 
  11   3  -5       57.55       46.60      1.59 o 
  -7   4  -5        2.76        1.84      1.13 o 
  -6   4  -5       12.10       12.01      1.15 o 
  -5   4  -5       28.03       31.01      1.63 o 
  -4   4  -5       76.19       75.84      2.40 o 
  -3   4  -5       17.37       15.73      1.56 o 
  -2   4  -5        1.48        1.14      1.39 o 
  -1   4  -5       15.99       14.95      1.68 o 
   0   4  -5       58.79       57.61      2.41 o 
   1   4  -5       39.61       40.00      2.13 o 
   2   4  -5       47.88       46.65      2.20 o 
   3   4  -5        8.80        6.11      1.35 o 
   4   4  -5       10.77       11.55      1.65 o 
   5   4  -5      109.82      106.27      3.15 o 
   6   4  -5       87.75       78.64      2.78 o 
  -3   5  -5        1.60        0.73      0.99 o 
  -2   5  -5        3.80        5.36      1.02 o 
  -1   5  -5        0.70        0.26      1.02 o 
   0   5  -5        6.77        6.21      1.13 o 
   1   5  -5        8.84       11.25      1.32 o 
   2   5  -5       69.13       77.58      2.23 o 
   3   5  -5        5.23        4.02      1.09 o 
   4   5  -5       19.87       22.15      1.36 o 
   3   0  -4     1490.86     1524.37      2.74 o 
   4   0  -4     1233.64     1215.96      6.09 o 
   5   0  -4     4596.71     5200.27     14.74 o 
   6   0  -4     1147.61     1342.31      7.90 o 
   7   0  -4      693.51      760.70      6.41 o 
   8   0  -4       41.79       45.11      1.80 o 
   9   0  -4        9.16        9.55      1.31 o 
  10   0  -4      138.76      131.54      3.58 o 
  11   0  -4      154.50      141.64      3.69 o 
  12   0  -4      148.86      142.02      3.50 o 
  13   0  -4        5.50        5.11      0.66 o 
  14   0  -4       14.61       13.47      0.86 o 
   6   1  -4       45.43       47.22      1.80 o 
   7   1  -4       18.63       24.01      1.59 o 
   8   1  -4       40.03       52.06      2.19 o 
   9   1  -4       52.41       51.22      1.64 o 
  10   1  -4       63.93       60.67      1.27 o 
  11   1  -4        9.75       10.11      0.78 o 
  12   1  -4       29.25       30.74      1.47 o 
  13   1  -4        2.81        3.17      1.46 o 
  14   1  -4        1.12        1.98      0.55 o 
   5   2  -4      114.38      123.93      2.38 o 
   6   2  -4      102.87       94.95      2.59 o 
   7   2  -4      381.77      445.39      4.39 o 
   8   2  -4       82.96       95.76      1.91 o 
   9   2  -4       33.38       41.04      2.11 o 
  10   2  -4       38.43       37.52      1.44 o 
  11   2  -4       15.92       16.55      1.38 o 
  12   2  -4        4.62        4.27      0.89 o 
  13   2  -4        4.05        6.41      0.87 o 
  -9   3  -4       12.28        8.64      1.33 o 
  -8   3  -4        5.28        4.67      1.37 o 
  -7   3  -4       66.10       70.50      2.43 o 
  -6   3  -4       64.09       62.01      2.38 o 
  -5   3  -4       34.04       36.46      1.99 o 
  -4   3  -4       55.64       56.98      2.28 o 
  -3   3  -4      401.77      396.35      5.17 o 
  -2   3  -4       40.05       41.29      2.00 o 
   3   3  -4       19.82       21.96      1.69 o 
   4   3  -4      293.08      311.61      4.86 o 
   5   3  -4        9.82       11.69      1.68 o 
   6   3  -4      112.03      104.84      3.25 o 
   7   3  -4      252.41      306.98      5.44 o 
   8   3  -4       94.26      109.69      3.38 o 
   9   3  -4        3.28        4.14      1.34 o 
  10   3  -4       18.88       22.45      1.05 o 
  11   3  -4       32.83       26.66      1.31 o 
  -8   4  -4        0.85        1.19      1.04 o 
  -7   4  -4        0.29        1.03      1.10 o 
  -6   4  -4        1.36        0.38      1.16 o 
  -5   4  -4        6.86        4.65      1.25 o 
  -4   4  -4       14.25       12.07      1.50 o 
  -3   4  -4        3.57        3.93      1.30 o 
  -2   4  -4       15.12       15.14      1.58 o 
  -1   4  -4       20.47       15.77      1.63 o 
   0   4  -4        1.24        0.74      1.29 o 
   1   4  -4       11.12       11.36      1.42 o 
   3   4  -4        0.45        0.32      1.42 o 
   4   4  -4       12.39        9.60      1.47 o 
   5   4  -4       44.50       43.67      2.22 o 
   6   4  -4       51.85       56.94      2.42 o 
  -4   5  -4        3.39        4.16      0.97 o 
  -3   5  -4        1.08        0.47      0.99 o 
  -2   5  -4        8.89       10.09      1.19 o 
  -1   5  -4        2.90        3.19      1.05 o 
   0   5  -4        1.08       -1.00      1.05 o 
   1   5  -4       23.61       29.27      1.64 o 
   2   5  -4       32.92       38.58      1.83 o 
   3   5  -4       24.12       25.90      1.57 o 
   4   5  -4       19.32       17.43      1.35 o 
  -1   1  -3     2478.56     2345.36      5.17 o 
   3   1  -3       44.90       48.02      1.34 o 
   4   1  -3     1075.88     1119.26      8.91 o 
   5   1  -3      273.11      295.03      2.08 o 
   6   1  -3      250.37      267.36      8.42 o 
   7   1  -3      634.99      658.70      6.69 o 
   8   1  -3       50.99       53.82      2.30 o 
   9   1  -3      136.50      130.86      3.04 o 
  10   1  -3       38.39       37.59      1.24 o 
  11   1  -3        2.24        2.23      0.72 o 
  12   1  -3       16.21       15.72      0.92 o 
  13   1  -3       25.73       24.34      1.42 o 
  14   1  -3        0.49        0.79      0.55 o 
   4   2  -3      436.46      458.60      4.45 o 
   5   2  -3      122.58      123.22      5.66 o 
   6   2  -3       18.14       21.62      1.44 o 
   7   2  -3      212.56      246.06      4.73 o 
   8   2  -3      301.76      352.30     28.65 o 
   9   2  -3      166.89      170.15      2.91 o 
  10   2  -3       36.47       38.05      1.44 o 
  11   2  -3        4.67        3.87      0.76 o 
  12   2  -3        7.93        8.33      1.02 o 
  13   2  -3       10.54       12.43      0.82 o 
 -10   3  -3       13.14        6.38      1.15 o 
  -9   3  -3        2.39        2.38      1.26 o 
  -8   3  -3        5.08        4.17      1.37 o 
  -4   3  -3        6.38        7.99      1.66 o 
  -3   3  -3      157.49      156.87      3.36 o 
   3   3  -3       77.62       76.40      2.34 o 
   4   3  -3       20.95       23.32      1.60 o 
   5   3  -3       82.77       91.02      2.89 o 
   6   3  -3       11.38       16.24      1.86 o 
   7   3  -3      342.34      395.64      6.31 o 
   8   3  -3        9.85       13.51      1.67 o 
   9   3  -3        3.55        2.64      1.30 o 
  10   3  -3       22.99       25.53      1.59 o 
  11   3  -3        4.88        6.95      1.15 o 
  -8   4  -3        2.57        2.45      0.95 o 
  -7   4  -3        3.71        2.93      1.09 o 
  -6   4  -3       11.15        8.95      1.21 o 
  -5   4  -3       24.60       19.20      1.60 o 
  -4   4  -3       29.64       23.92      1.72 o 
  -3   4  -3       10.63        6.81      1.30 o 
  -2   4  -3        0.37       -0.06      1.29 o 
   0   4  -3        0.91        1.36      1.38 o 
   1   4  -3        8.92        7.02      1.42 o 
   2   4  -3       12.12       11.95      1.48 o 
   3   4  -3       13.40       12.25      1.53 o 
   4   4  -3        3.94        4.85      1.36 o 
   5   4  -3      113.47      112.18      3.28 o 
   6   4  -3       78.04       90.21      2.85 o 
  -4   5  -3        2.70        1.36      0.95 o 
  -3   5  -3       10.06       12.22      1.21 o 
  -2   5  -3        1.20        0.28      1.03 o 
  -1   5  -3       17.66       18.41      1.45 o 
   0   5  -3        2.14        3.33      1.17 o 
   1   5  -3       12.37       11.84      1.39 o 
   2   5  -3        5.60        7.41      1.22 o 
   3   5  -3       26.31       32.20      1.67 o 
   4   5  -3        2.30        3.70      1.07 o 
   1   0  -2     1057.00     1116.98      3.33 o 
   2   0  -2     1689.63     1667.78      5.08 o 
   3   0  -2      222.46      224.88      2.15 o 
   4   0  -2      813.27      773.40      4.57 o 
   5   0  -2     1157.03     1221.49      6.48 o 
   6   0  -2     1207.87     1280.21      7.43 o 
   7   0  -2      488.15      498.08      5.10 o 
   8   0  -2      220.14      205.13      3.71 o 
   9   0  -2       22.78       24.71      1.27 o 
  10   0  -2       47.14       46.31      2.39 o 
  11   0  -2       22.04       17.28      1.69 o 
  12   0  -2       49.09       44.26      2.06 o 
  13   0  -2       35.12       31.41      3.00 o 
  14   0  -2        2.41        2.44      0.67 o 
   0   1  -2      856.16      853.28      2.78 o 
   2   1  -2      232.02      234.27      2.35 o 
   3   1  -2      112.08      103.09      1.79 o 
   4   1  -2      310.68      317.69      2.69 o 
   5   1  -2      259.03      288.91      2.62 o 
   6   1  -2       60.18       59.61      2.90 o 
   7   1  -2      394.00      397.14      5.10 o 
   8   1  -2      263.55      265.59      4.48 o 
   9   1  -2      501.30      549.25      9.70 o 
  10   1  -2      117.03      110.11      2.07 o 
  11   1  -2       13.42       13.37      0.82 o 
  12   1  -2       21.62       21.53      1.07 o 
  13   1  -2       14.78       14.52      1.17 o 
   3   2  -2      142.52      156.12      2.55 o 
   4   2  -2      259.26      288.29      2.64 o 
   5   2  -2      447.22      449.13     12.31 o 
   6   2  -2       13.35       11.79      1.20 o 
   7   2  -2       51.28       63.41      3.57 o 
   8   2  -2      627.96      702.47      9.09 o 
   9   2  -2       62.72       65.66      1.93 o 
  10   2  -2       13.48       14.42      1.61 o 
  11   2  -2        0.59        0.49      0.72 o 
  12   2  -2        6.23        5.39      0.91 o 
  13   2  -2        5.97        6.47      0.70 o 
 -10   3  -2        1.26        0.42      1.09 o 
  -3   3  -2       54.82       53.42      1.97 o 
   2   3  -2       37.80       41.83      1.77 o 
   3   3  -2       70.30       69.88      2.24 o 
   4   3  -2        8.27        5.75      1.61 o 
   5   3  -2       98.34      116.26      5.62 o 
   6   3  -2       68.56       73.76      6.05 o 
   7   3  -2      321.97      335.66      5.10 o 
   8   3  -2       24.74       23.39      1.94 o 
   9   3  -2        6.69        8.68      1.38 o 
  10   3  -2        5.79        6.81      1.16 o 
  11   3  -2        3.45        4.68      0.94 o 
  -9   4  -2        0.49       -0.46      0.88 o 
  -8   4  -2        0.27       -0.27      0.99 o 
  -7   4  -2        5.64        5.17      1.18 o 
  -6   4  -2       39.33       36.42      1.95 o 
  -5   4  -2       12.35       11.16      1.55 o 
  -4   4  -2       36.21       32.34      2.06 o 
  -3   4  -2       18.48       16.94      1.63 o 
  -2   4  -2        8.05        6.79      1.38 o 
  -1   4  -2       12.98       12.85      1.46 o 
   1   4  -2        1.92        0.09      1.36 o 
   2   4  -2        5.36        5.03      1.43 o 
   3   4  -2        8.53        7.65      1.48 o 
   4   4  -2       12.26       12.66      1.65 o 
   5   4  -2       11.07       12.44      1.55 o 
   6   4  -2       10.11       10.27      1.48 o 
   7   4  -2       20.17       18.85      1.47 o 
   8   4  -2        1.26       -0.44      1.17 o 
   9   4  -2        4.49       -0.65      1.02 o 
  -5   5  -2        1.54        1.56      0.95 o 
  -4   5  -2        4.16        4.45      0.98 o 
  -3   5  -2       14.60       15.76      1.34 o 
  -2   5  -2        0.14       -0.08      1.11 o 
  -1   5  -2       26.14       29.64      1.73 o 
   0   5  -2        0.97        1.13      1.15 o 
   1   5  -2        2.34        2.96      1.11 o 
   2   5  -2        2.98        3.71      1.16 o 
   3   5  -2       17.98       20.17      1.52 o 
   4   5  -2        0.86        1.37      1.09 o 
   1   1  -1      217.17      206.40      1.27 o 
   2   1  -1      460.38      401.83      2.95 o 
   3   1  -1      208.70      215.35      1.20 o 
   4   1  -1      236.45      215.66      1.30 o 
   5   1  -1      468.90      447.12     11.60 o 
   6   1  -1      378.57      367.92     15.11 o 
   7   1  -1      366.43      327.69      4.59 o 
   8   1  -1       89.60       86.16      2.72 o 
   9   1  -1      133.20      133.33      2.08 o 
  10   1  -1      260.87      272.65      5.30 o 
  11   1  -1      145.82      148.42      3.01 o 
  12   1  -1        1.99        2.60      0.75 o 
  13   1  -1        1.76        0.82      0.71 o 
   0   2  -1       98.88       91.98      0.96 o 
   2   2  -1       55.87      116.16      1.98 o 
   3   2  -1        6.22       12.22      2.94 o 
   4   2  -1        6.10       17.73      9.03 o 
   5   2  -1       17.67       32.67     12.66 o 
   6   2  -1        4.94        4.03      1.06 o 
   7   2  -1       76.78       82.22      2.95 o 
   8   2  -1      233.50      259.12      6.70 o 
   9   2  -1       80.09       79.80      2.10 o 
  10   2  -1        9.05        7.38      0.96 o 
  11   2  -1       14.41       15.65      1.51 o 
  12   2  -1        4.50        4.67      0.87 o 
  13   2  -1       20.95       20.87      0.98 o 
 -11   3  -1       15.92       11.73      0.95 o 
   1   3  -1       69.21       78.17      2.41 o 
   2   3  -1       53.73       51.73      1.93 o 
   3   3  -1       49.02       57.94      2.11 o 
   4   3  -1       36.78       33.62      1.91 o 
   5   3  -1      261.28      286.38     10.29 o 
   6   3  -1       58.09       54.69      3.38 o 
   7   3  -1      120.84      127.80      3.79 o 
   8   3  -1       39.84       43.33      2.36 o 
   9   3  -1        2.42        3.90      1.19 o 
  10   3  -1        8.69        8.31      1.28 o 
  11   3  -1        3.00        3.13      0.86 o 
  -9   4  -1        3.91        4.19      0.88 o 
  -8   4  -1        2.10        2.03      1.02 o 
  -7   4  -1        3.83        4.21      1.26 o 
  -6   4  -1        3.84        6.82      1.39 o 
  -5   4  -1       27.60       23.80      1.81 o 
  -4   4  -1       17.92       15.02      1.56 o 
  -3   4  -1       13.07        9.98      1.52 o 
  -2   4  -1        5.48        3.30      1.33 o 
  -1   4  -1        3.37        4.11      1.40 o 
   0   4  -1       60.28       56.83      2.33 o 
   1   4  -1       11.49       11.24      1.45 o 
   2   4  -1       22.71       19.66      1.67 o 
   3   4  -1       16.10       13.72      1.57 o 
   4   4  -1        9.57       10.46      1.65 o 
   5   4  -1        1.74       -0.26      1.20 o 
   6   4  -1       91.70       86.42      2.77 o 
   7   4  -1        0.08       -0.89      1.28 o 
   8   4  -1        4.61        2.19      1.10 o 
   9   4  -1        2.35        1.48      0.88 o 
  -5   5  -1        5.58        5.72      0.97 o 
  -4   5  -1        2.49        1.75      1.02 o 
  -3   5  -1       25.65       27.57      1.62 o 
  -2   5  -1        5.87        6.60      1.22 o 
  -1   5  -1        3.68        2.35      1.11 o 
   0   5  -1        2.19        2.25      1.15 o 
   1   5  -1        0.51        0.33      1.18 o 
   2   5  -1        0.37        0.51      1.15 o 
   3   5  -1        6.21        5.14      1.18 o 
   4   5  -1        4.99        4.73      1.21 o 
  -1   0   0      601.99      703.78      2.30 o 
   1   0   0      609.74      690.15      2.32 o 
   3   0   0      221.65      200.33      1.83 o 
   4   0   0      144.15      149.63      3.76 o 
   5   0   0      122.91      102.69      1.38 o 
   6   0   0      354.50      330.11      4.90 o 
   7   0   0       21.31       18.39      1.12 o 
   8   0   0      146.40      148.07      3.08 o 
   9   0   0       11.38       14.69      1.19 o 
  10   0   0      836.52      845.29      9.08 o 
  11   0   0      526.06      503.12      6.84 o 
  12   0   0       71.62       69.01      2.40 o 
  13   0   0       43.54       44.03      1.62 o 
  -2   1   0     1922.70     1822.99      3.81 o 
   0   1   0        9.79        9.66      1.64 o 
   1   1   0     1501.72     1432.48     46.63 o 
   2   1   0     1923.80     1820.76      3.59 o 
   3   1   0      178.21      163.10      2.02 o 
   4   1   0      183.80      184.57      5.90 o 
   5   1   0       36.84       36.17      2.47 o 
   6   1   0       35.54       27.57      0.82 o 
   7   1   0       46.39       47.85      1.90 o 
   8   1   0      115.28      138.51      8.61 o 
   9   1   0      284.87      300.14      4.01 o 
  10   1   0       63.30       68.17      1.58 o 
  11   1   0       56.24       54.50      1.31 o 
  12   1   0       17.36       15.72      0.88 o 
  13   1   0        7.51        7.91      0.90 o 
   0   2   0       64.59       65.59      0.90 o 
   1   2   0       92.21       93.68      1.43 o 
   2   2   0      559.01      579.65      9.44 o 
   3   2   0      153.70      151.48      1.79 o 
   4   2   0      100.83       89.40      5.55 o 
   5   2   0      176.12      177.86     14.95 o 
   6   2   0       66.19       56.02      1.99 o 
   7   2   0       99.34      117.47      2.36 o 
   8   2   0     1065.54     1183.54      8.07 o 
   9   2   0        9.84        9.78      1.00 o 
  10   2   0       42.05       43.14      1.58 o 
  11   2   0        0.30        1.03      0.72 o 
  12   2   0        4.04        2.79      0.81 o 
 -11   3   0        2.10        3.61      0.93 o 
   0   3   0       14.95       10.87      1.08 o 
   1   3   0      184.38      195.87      3.60 o 
   2   3   0       77.95       82.92      2.45 o 
   3   3   0       36.08       45.94      2.01 o 
   4   3   0       11.19       15.81      1.41 o 
   5   3   0       17.97       20.53      1.38 o 
   6   3   0       38.77       39.61      1.97 o 
   7   3   0       76.57       79.02      3.11 o 
   8   3   0        8.58       10.39      1.48 o 
   9   3   0       15.84       14.53      1.58 o 
  10   3   0       15.37       16.50      1.42 o 
  11   3   0        1.96        2.41      0.84 o 
  -9   4   0        1.63        1.52      0.94 o 
  -8   4   0        0.29        1.32      1.09 o 
  -7   4   0        6.63        5.73      1.34 o 
  -6   4   0       25.63       25.06      1.87 o 
  -5   4   0        9.47        6.97      1.35 o 
  -4   4   0       21.40       16.73      1.71 o 
  -3   4   0       12.71       10.24      1.52 o 
  -2   4   0       12.83       10.10      1.54 o 
  -1   4   0       24.71       23.18      1.64 o 
   0   4   0      156.34      149.37      3.43 o 
   1   4   0       24.37       20.04      1.72 o 
   2   4   0       12.74       11.83      1.56 o 
   3   4   0       13.22       10.81      2.46 o 
   4   4   0       21.37       19.52      2.15 o 
   5   4   0        9.40        7.97      1.18 o 
   6   4   0       25.37       20.43      1.78 o 
   7   4   0        6.55        7.43      1.17 o 
   8   4   0        0.27        0.48      0.99 o 
   9   4   0        1.57        1.85      0.81 o 
  -5   5   0        8.12        7.94      1.04 o 
  -4   5   0        6.10        6.03      1.13 o 
  -3   5   0       22.42       29.15      1.61 o 
  -2   5   0        0.23       -0.19      1.13 o 
  -1   5   0        1.48        1.60      1.20 o 
   0   5   0        0.72        1.29      1.23 o 
   1   5   0        1.45        1.90      1.25 o 
   2   5   0        0.21        0.39      1.26 o 
   3   5   0       22.55       19.64      1.30 o 
  -3   1   1      211.27      218.49      1.54 o 
  -2   1   1      457.45      408.05      1.95 o 
   0   1   1     1004.03      931.26      8.35 o 
   2   1   1     2093.51     2030.07      5.76 o 
   3   1   1     1444.64     1375.86      3.95 o 
   4   1   1      625.66      589.24      7.20 o 
   5   1   1       31.48       31.45      0.84 o 
   6   1   1        3.98        4.16      0.50 o 
   7   1   1       79.68       60.11      2.09 o 
   8   1   1       52.52       56.58      2.12 o 
   9   1   1      292.28      307.58      5.30 o 
  10   1   1      104.04      110.16      2.74 o 
  11   1   1        6.57        7.46      0.74 o 
  12   1   1       51.75       50.43      2.04 o 
  13   1   1        2.54        2.95      0.70 o 
  -1   2   1      494.18      503.96      3.49 o 
   0   2   1       98.95       95.09      1.23 o 
   1   2   1       49.89       54.89      0.58 o 
   2   2   1      594.95      618.02      3.28 o 
   3   2   1      247.96      281.30      5.52 o 
   4   2   1       51.01       60.42      1.78 o 
   5   2   1        0.69        2.41      0.85 o 
   6   2   1       93.36       90.86      2.50 o 
   7   2   1       25.85       29.99      1.37 o 
   8   2   1       37.06       35.38      1.58 o 
   9   2   1        5.22        4.12      1.00 o 
  10   2   1       22.92       23.29      1.27 o 
  11   2   1        4.56        6.12      0.80 o 
  12   2   1        4.07        4.89      0.84 o 
  -3   3   1       48.67       47.44      1.86 o 
  -2   3   1       53.99       44.18      1.78 o 
  -1   3   1       69.09       79.30      2.37 o 
   0   3   1      211.36      221.94      3.80 o 
   1   3   1       80.96       93.53      2.61 o 
   2   3   1      101.38      121.24      3.03 o 
   3   3   1      109.05      118.28      3.03 o 
   4   3   1       36.95       40.52      3.67 o 
   5   3   1       19.72       21.00      1.44 o 
   6   3   1       21.62       23.04      1.98 o 
   7   3   1       11.85       12.26      1.70 o 
   8   3   1        0.90        1.58      1.39 o 
   9   3   1       20.78       18.62      1.56 o 
  10   3   1       23.41       20.85      1.54 o 
  11   3   1       15.84       16.92      1.12 o 
  -9   4   1        2.36        1.73      0.97 o 
  -8   4   1        4.34        3.70      1.24 o 
  -7   4   1        0.09        0.61      1.29 o 
  -6   4   1       91.97       90.25      2.94 o 
  -5   4   1        1.65        1.36      1.35 o 
  -4   4   1        9.43        8.88      1.42 o 
  -3   4   1       16.14       13.65      1.58 o 
  -2   4   1       22.31       21.12      1.70 o 
  -1   4   1       11.52       10.56      1.46 o 
   0   4   1       60.31       55.76      2.25 o 
   1   4   1        3.28        5.68      1.55 o 
   2   4   1        5.57        2.62      1.22 o 
   3   4   1       13.13       14.37      1.24 o 
   4   4   1       17.83       17.90      1.24 o 
   5   4   1       27.79       22.60      1.83 o 
   6   4   1        3.93        2.05      1.44 o 
   7   4   1        3.82        4.56      1.08 o 
   8   4   1        2.12        2.25      0.92 o 
   9   4   1        3.78        3.87      0.79 o 
  -5   5   1        0.34        0.94      1.02 o 
  -4   5   1        4.94        5.07      1.13 o 
  -3   5   1        6.27        7.11      1.17 o 
  -2   5   1        0.43       -1.18      1.19 o 
  -1   5   1        0.53       -0.20      1.25 o 
   0   5   1        2.21        8.05      1.29 o 
   1   5   1        3.72        3.28      1.32 o 
   2   5   1        5.81        5.77      1.35 o 
   3   5   1       25.90       24.66      1.43 o 
  -1   0   2     1058.51     1099.83      5.30 o 
   0   0   2     1692.26     1749.58      3.34 o 
   2   0   2      268.85      235.86      2.54 o 
   3   0   2     4463.71     4528.96     12.20 o 
   4   0   2      407.02      373.61      2.60 o 
   5   0   2       88.80       87.00      1.38 o 
   6   0   2      200.67      194.55      4.81 o 
   7   0   2       10.06        9.15      0.96 o 
   8   0   2       25.77       21.98      1.76 o 
   9   0   2       74.04       73.73      2.91 o 
  10   0   2      198.99      199.17      4.46 o 
  11   0   2      402.67      417.76      6.02 o 
  12   0   2      129.86      128.46      2.95 o 
  13   0   2        3.83        2.60      0.73 o 
  -7   1   2      392.85      412.04      4.33 o 
  -6   1   2       58.97       58.28      1.53 o 
  -5   1   2      257.65      273.52      2.98 o 
  -4   1   2      312.05      318.78      2.87 o 
  -3   1   2      113.49      108.36      1.45 o 
  -2   1   2      228.62      213.41      1.04 o 
  -1   1   2      915.80      830.97      7.53 o 
   0   1   2      855.97      847.14      4.22 o 
   2   1   2     3069.62     3080.31      9.24 o 
   3   1   2     2067.02     2109.72      8.78 o 
   4   1   2      465.12      425.09     15.09 o 
   5   1   2       37.24       34.53      1.75 o 
   6   1   2       14.05       15.99      0.76 o 
   7   1   2      135.49      115.99      2.87 o 
   8   1   2       11.62       14.91      1.36 o 
   9   1   2      189.99      206.32      4.50 o 
  10   1   2       77.98       81.71      2.72 o 
  11   1   2       70.23       76.12      4.17 o 
  12   1   2       51.88       54.93      2.12 o 
  13   1   2       33.10       33.41      1.31 o 
  -2   2   2      386.53      394.78      3.65 o 
  -1   2   2       38.21       35.49      0.55 o 
   0   2   2      108.99       85.04      0.74 o 
   1   2   2      456.53      449.14      3.38 o 
   2   2   2     1982.85     2133.34      6.37 o 
   3   2   2      496.91      524.51     10.36 o 
   4   2   2      461.47      443.77      4.61 o 
   5   2   2       57.48       49.76      1.78 o 
   6   2   2       43.39       38.70      1.73 o 
   7   2   2       46.08       50.25      2.80 o 
   8   2   2      159.81      167.04      3.04 o 
   9   2   2       39.15       35.82      3.10 o 
  10   2   2        0.17        0.65      0.82 o 
  11   2   2       27.78       30.66      1.21 o 
  12   2   2        1.02        1.66      0.72 o 
  -3   3   2       70.12       66.19      2.15 o 
  -2   3   2       37.93       38.66      1.71 o 
  -1   3   2      148.89      160.97      3.29 o 
   0   3   2       87.95       99.03      2.67 o 
   1   3   2       18.64       19.18      1.36 o 
   2   3   2      139.74      149.84      3.40 o 
   4   3   2       34.39       40.72      2.25 o 
   5   3   2       31.07       28.68      2.01 o 
   6   3   2        7.54        6.43      1.68 o 
   7   3   2        9.31       12.82      1.76 o 
   8   3   2        9.36        9.12      1.53 o 
   9   3   2       48.66       46.85      2.20 o 
  10   3   2        1.37        0.63      0.87 o 
  11   3   2        4.89        6.16      0.85 o 
  -9   4   2        4.48        7.37      1.09 o 
  -8   4   2        1.27       -0.31      1.18 o 
  -7   4   2       20.50       19.39      1.78 o 
  -6   4   2       10.17        8.09      1.55 o 
  -5   4   2       10.96       11.63      1.63 o 
  -4   4   2       12.11       11.55      1.51 o 
  -3   4   2        8.58        8.21      1.52 o 
  -2   4   2        5.31        3.38      1.46 o 
  -1   4   2        1.96        1.70      1.56 o 
   0   4   2       70.01       73.66      1.81 o 
   1   4   2       13.55       13.47      1.22 o 
   2   4   2        8.05        7.73      1.22 o 
   3   4   2       18.45       16.85      2.30 o 
   4   4   2       36.45       37.80      2.17 o 
   5   4   2       12.35       10.36      1.47 o 
   6   4   2       39.48       35.18      2.06 o 
   7   4   2        5.66        7.35      1.84 o 
   8   4   2        0.28       -1.14      0.89 o 
   9   4   2        0.54        0.68      0.74 o 
  -6   5   2        1.78        2.79      0.98 o 
  -5   5   2        3.58        2.70      1.08 o 
  -4   5   2        0.82        0.15      1.11 o 
  -3   5   2       18.06       21.95      1.44 o 
  -2   5   2        3.05        2.21      1.26 o 
  -1   5   2        2.38        0.63      1.33 o 
   0   5   2        1.01       -0.77      1.41 o 
   1   5   2       26.05       31.67      1.58 o 
  -7   1   3      630.51      712.38      6.06 o 
  -4   1   3     1081.46     1114.32      3.27 o 
  -3   1   3       45.55       48.05      1.23 o 
  -2   1   3      263.31      280.12      2.91 o 
  -1   1   3     1311.37     1209.72      4.27 o 
   0   1   3     3108.31     2908.38     33.28 o 
   1   1   3     2473.18     2325.07      5.48 o 
   2   1   3     2217.35     2145.49      7.48 o 
   3   1   3      364.74      343.00     16.53 o 
   4   1   3      690.68      640.60      5.53 o 
   5   1   3      151.04      150.61      4.33 o 
   6   1   3      229.62      244.60      5.81 o 
   7   1   3      235.83      221.74      3.97 o 
   8   1   3       98.11      111.58      4.56 o 
   9   1   3       77.11       86.58      2.23 o 
  10   1   3       61.61       61.80      1.89 o 
  11   1   3       35.56       35.31      3.56 o 
  12   1   3       68.98       72.01      2.26 o 
  -4   2   3      434.03      464.99      4.03 o 
  -3   2   3       75.19       74.84      1.35 o 
  -2   2   3      126.58      115.83      1.20 o 
  -1   2   3       46.36       42.91      0.94 o 
   0   2   3       84.14       81.92      2.25 o 
   1   2   3       21.84       23.65      0.68 o 
   2   2   3     1152.68     1176.80     12.50 o 
   3   2   3      702.18      654.45      5.33 o 
   4   2   3      264.21      242.14      3.54 o 
   5   2   3       68.79       56.06      1.93 o 
   6   2   3       22.29       23.47      1.41 o 
   7   2   3       14.95       12.73      1.21 o 
   8   2   3        3.78        3.61      1.27 o 
   9   2   3        6.26        8.03      1.00 o 
  10   2   3        4.22        3.42      0.84 o 
  11   2   3        5.71        5.01      0.70 o 
  12   2   3        4.51        4.46      0.69 o 
  -2   3   3       77.97       70.15      2.29 o 
  -1   3   3       51.52       47.01      2.04 o 
   0   3   3       10.06        7.42      1.18 o 
   1   3   3      143.36      152.45      3.42 o 
   2   3   3       29.22       23.66      1.62 o 
   3   3   3      158.74      167.22      3.73 o 
   4   3   3        6.31        8.12      1.74 o 
   5   3   3       12.20       14.72      1.75 o 
   6   3   3       51.11       47.64      2.53 o 
   7   3   3       48.25       41.93      2.43 o 
   8   3   3        5.23        4.02      1.39 o 
   9   3   3        2.49        0.74      0.98 o 
  10   3   3       13.18       13.43      1.17 o 
  -9   4   3       10.34       12.33      1.22 o 
  -8   4   3        2.05        3.33      1.21 o 
  -7   4   3       26.61       26.72      1.88 o 
  -6   4   3       78.43       72.03      2.72 o 
  -5   4   3      113.64       99.98      3.09 o 
  -4   4   3        3.74        3.24      1.51 o 
  -3   4   3       13.30       14.56      1.60 o 
  -2   4   3       12.12       13.91      1.23 o 
  -1   4   3        9.01        7.94      1.30 o 
   0   4   3        0.94        0.57      1.21 o 
   1   4   3       75.96       83.41      1.87 o 
   2   4   3        0.37        1.18      1.59 o 
   3   4   3       10.78        9.44      1.56 o 
   4   4   3       29.78       23.79      1.91 o 
   5   4   3       24.75       17.67      1.73 o 
   6   4   3       11.34       10.41      1.40 o 
   7   4   3        3.73        2.59      0.72 o 
   8   4   3        2.54        2.65      0.79 o 
  -5   5   3        9.37        9.30      1.12 o 
  -4   5   3        2.23        4.83      1.22 o 
  -3   5   3       26.38       24.42      1.35 o 
  -2   5   3        5.59        6.68      1.33 o 
  -1   5   3       12.15       12.20      1.43 o 
   3   5   3       10.05        1.60      1.41 o 
   4   5   3        2.64        2.09      1.30 o 
  -4   0   4     1230.60     1209.65      6.52 o 
  -3   0   4     1486.56     1511.84      6.34 o 
  -2   0   4     1829.85     1803.49      5.19 o 
  -1   0   4      885.73      839.60     17.94 o 
   0   0   4      947.33      925.90      4.00 o 
   1   0   4       97.92       80.94      1.13 o 
   2   0   4      278.35      239.83      5.36 o 
   3   0   4      128.27      124.67      2.41 o 
   4   0   4      400.53      411.64      4.52 o 
   5   0   4     1446.79     1361.06     33.44 o 
   6   0   4      419.20      370.09      6.48 o 
   7   0   4       46.70       49.63      2.02 o 
   8   0   4       71.61       87.44      3.15 o 
   9   0   4      109.67      110.17      3.51 o 
  10   0   4      294.57      307.28      5.42 o 
  11   0   4      186.28      187.89      3.82 o 
  12   0   4        1.04        0.39      0.83 o 
  -7   1   4       19.30       21.83      1.30 o 
  -6   1   4       45.11       49.76      1.60 o 
  -5   1   4     1336.84     1425.61      4.75 o 
  -4   1   4       14.43       18.01      0.51 o 
  -3   1   4      254.35      251.17      1.91 o 
  -2   1   4      116.40      120.06      0.93 o 
  -1   1   4      506.23      455.50      1.87 o 
   0   1   4      117.06      102.86      4.34 o 
   1   1   4      805.95      694.54      4.36 o 
   2   1   4      486.34      476.01      3.84 o 
   3   1   4       11.89       11.70      0.86 o 
   4   1   4      315.20      323.89      4.13 o 
   5   1   4       28.13       26.23      0.80 o 
   6   1   4       43.39       39.73      1.18 o 
   7   1   4       50.25       52.80      1.77 o 
   8   1   4        1.09        1.64      1.46 o 
   9   1   4       19.22       18.82      1.38 o 
  10   1   4       11.98       11.54      1.05 o 
  11   1   4       23.28       24.36      1.71 o 
  12   1   4       12.72       11.70      1.15 o 
  -4   2   4      488.75      510.41      5.33 o 
  -3   2   4       56.77       56.22      0.92 o 
  -2   2   4      311.31      322.13      2.61 o 
  -1   2   4      196.06      205.43      6.63 o 
   0   2   4      159.21      159.22      4.11 o 
   1   2   4      776.66      811.97      3.93 o 
   2   2   4      520.46      526.94     17.77 o 
   3   2   4     2358.76     2411.92     10.85 o 
   4   2   4      417.71      379.43      4.63 o 
   5   2   4      101.42       96.53      2.55 o 
   6   2   4       14.23       15.40      1.96 o 
   7   2   4       44.27       45.94      1.74 o 
   8   2   4        7.34        6.27      1.09 o 
   9   2   4        7.40        7.38      0.96 o 
  10   2   4        3.89        5.23      0.81 o 
  11   2   4        1.06        0.99      0.63 o 
  -2   3   4       34.71       33.96      1.79 o 
  -1   3   4        2.20        2.61      1.40 o 
   0   3   4       22.43       23.07      1.59 o 
   1   3   4        1.75        1.14      1.36 o 
   2   3   4       40.01       40.95      2.04 o 
   3   3   4      401.27      415.74      5.86 o 
   4   3   4       56.40       58.12      2.57 o 
   5   3   4       33.69       36.77      2.36 o 
   6   3   4       64.84       61.16      2.76 o 
   7   3   4       66.66       65.08      2.76 o 
   8   3   4        5.33        4.72      1.47 o 
   9   3   4       12.31       11.15      1.31 o 
  10   3   4        5.32        4.75      0.92 o 
  -9   4   4       21.33       20.27      1.33 o 
  -8   4   4        1.36        1.60      1.22 o 
  -7   4   4       10.73       10.56      1.43 o 
  -6   4   4       51.70       52.53      2.30 o 
  -5   4   4       44.07       43.01      2.17 o 
  -4   4   4       12.13       10.60      1.20 o 
  -3   4   4        0.47       -0.73      1.23 o 
  -2   4   4       40.82       48.20      1.55 o 
  -1   4   4       10.91       11.16      1.23 o 
   0   4   4        1.22        1.99      1.57 o 
   1   4   4       20.59       20.28      1.70 o 
   2   4   4       15.22       14.52      1.62 o 
   3   4   4        3.52        3.93      1.45 o 
   4   4   4       14.48       27.40      1.98 o 
   5   4   4        6.91        5.72      1.39 o 
   6   4   4        1.37        1.00      1.22 o 
   7   4   4        0.23       -1.57      1.05 o 
   8   4   4        0.83       -0.04      0.79 o 
  -5   5   4       11.49       11.56      1.23 o 
  -4   5   4       19.44       19.12      1.30 o 
   1   5   4        2.93        2.35      1.47 o 
   2   5   4        8.94        4.23      1.33 o 
   3   5   4        1.04        0.61      1.23 o 
   4   5   4        3.46        2.44      1.17 o 
  -7   1   5      100.42       85.13      2.31 o 
  -6   1   5      134.98      145.46      2.74 o 
  -5   1   5       36.20       45.12      0.79 o 
  -4   1   5      919.77     1058.95     11.07 o 
  -3   1   5      495.36      530.78      3.02 o 
  -2   1   5      368.55      381.96      2.12 o 
  -1   1   5     1169.68     1131.27     21.57 o 
   0   1   5      176.19      188.05      6.95 o 
   1   1   5       35.45       32.00      1.10 o 
   2   1   5       69.01       62.79      1.60 o 
   3   1   5      138.43      145.08      2.64 o 
   4   1   5      414.73      373.66      4.66 o 
   5   1   5      130.68      127.37      2.00 o 
   6   1   5        7.73        9.26      1.02 o 
   7   1   5        7.44        7.33      1.55 o 
   8   1   5       20.31       20.90      2.54 o 
   9   1   5        9.40        8.53      1.07 o 
  10   1   5        4.21        4.18      1.20 o 
  11   1   5       39.61       42.61      2.01 o 
  12   1   5       28.73       33.44      1.36 o 
  -6   2   5        7.03        6.86      0.79 o 
  -5   2   5       66.27       62.63     11.18 o 
  -4   2   5      509.49      589.12     27.63 o 
  -3   2   5      805.00      880.32      7.01 o 
  -2   2   5      127.10      136.75      2.07 o 
  -1   2   5       51.90       50.39      1.38 o 
   0   2   5      116.69      105.39      2.05 o 
   1   2   5       29.53       30.97      0.83 o 
   2   2   5       10.34        9.91      0.84 o 
   3   2   5      509.62      493.03      5.10 o 
   4   2   5      121.09      109.72      2.59 o 
   5   2   5       18.35       17.81      1.75 o 
   6   2   5       15.96       16.64      1.35 o 
   7   2   5       10.16        7.32      1.17 o 
   8   2   5       25.47       23.99      1.43 o 
   9   2   5       29.75       27.28      1.34 o 
  10   2   5        0.95        1.42      0.74 o 
  11   2   5        0.59        0.92      0.60 o 
  -1   3   5        1.97        0.54      1.20 o 
   0   3   5       34.89       35.87      3.03 o 
   1   3   5       14.03       12.07      1.67 o 
   2   3   5       45.23       47.30      2.22 o 
   3   3   5       18.84       20.95      1.83 o 
   4   3   5      390.76      410.36      6.27 o 
   5   3   5      102.39      100.62      3.33 o 
   6   3   5       77.82       74.99      2.99 o 
   7   3   5       10.72       10.04      1.56 o 
   8   3   5        5.11        2.74      0.97 o 
   9   3   5        1.30        0.89      0.90 o 
  10   3   5        2.94        1.86      0.74 o 
  -9   4   5        0.20       -0.17      1.07 o 
  -8   4   5        4.85        3.20      1.21 o 
  -7   4   5       12.73        9.34      1.36 o 
  -6   4   5       87.40       81.44      2.64 o 
  -5   4   5      110.28      112.48      3.01 o 
  -4   4   5       10.85       10.85      1.22 o 
  -3   4   5        8.88        9.64      1.23 o 
  -2   4   5       47.59       56.46      2.54 o 
  -1   4   5       39.86       41.61      2.24 o 
   0   4   5       58.72       65.41      2.60 o 
   1   4   5       16.33       15.51      1.55 o 
   2   4   5        1.52        0.35      1.35 o 
   3   4   5       17.21       18.12      1.77 o 
   4   4   5       75.99       67.47      2.67 o 
   5   4   5       28.04       26.37      1.85 o 
   6   4   5       11.89       11.49      1.42 o 
   7   4   5        2.88        4.18      0.71 o 
  -1   5   5        8.90       -1.18      1.53 o 
   0   5   5        6.76        4.33      1.44 o 
   1   5   5        0.73        0.52      1.28 o 
   2   5   5        3.91        0.80      1.18 o 
   3   5   5        1.56        1.52      1.12 o 
  -8   0   6      160.15      155.51      3.62 o 
  -7   0   6       37.12       27.42      4.23 o 
  -6   0   6      117.96       95.07      1.69 o 
  -5   0   6      911.58      960.96     44.21 o 
  -4   0   6      935.42      874.32     15.51 o 
  -3   0   6      478.58      445.64      6.67 o 
  -2   0   6      712.22      634.58      6.68 o 
  -1   0   6     2860.23     2843.63     29.26 o 
   0   0   6     2192.07     1927.74      5.91 o 
   1   0   6      192.49      146.24      1.78 o 
   2   0   6      606.25      542.40     10.68 o 
   3   0   6       59.77       57.14      1.89 o 
   4   0   6      413.53      377.87      4.87 o 
   5   0   6      423.98      415.39     23.47 o 
   6   0   6      287.35      289.81      8.13 o 
   7   0   6      156.38      184.85      4.55 o 
   8   0   6       41.32       46.27      2.40 o 
   9   0   6       21.69       23.30      1.84 o 
  10   0   6       23.78       24.11      1.69 o 
  11   0   6       13.49       11.62      1.12 o 
  12   0   6        1.31        0.71      0.75 o 
  -7   1   6      135.89      150.48      3.76 o 
  -6   1   6      133.50      149.47      2.71 o 
  -5   1   6      115.88      129.93      2.02 o 
  -4   1   6      862.81      933.31      6.95 o 
  -3   1   6      687.79      728.29      4.90 o 
  -2   1   6     1188.40     1227.58     22.27 o 
  -1   1   6      235.17      239.20      7.28 o 
   0   1   6      147.47      135.44      3.92 o 
   1   1   6        9.68        5.38      0.66 o 
   2   1   6      470.82      425.83      4.36 o 
   3   1   6      130.79      117.04      2.55 o 
   4   1   6       38.36       37.37      2.34 o 
   5   1   6       22.24       17.82      2.70 o 
   6   1   6       95.74      120.25      3.79 o 
   7   1   6      120.50      142.24      4.19 o 
   8   1   6        1.54        1.10      1.38 o 
   9   1   6       15.79       18.95      1.99 o 
  10   1   6        8.64        8.83      1.42 o 
  11   1   6       19.60       20.69      1.44 o 
  -6   2   6       99.86       99.33      2.24 o 
  -5   2   6       17.69       16.45      1.57 o 
  -4   2   6      173.97      191.81      5.21 o 
  -3   2   6       99.11      105.70      2.50 o 
  -2   2   6        5.78        5.30      0.74 o 
  -1   2   6      252.86      249.06      3.35 o 
   0   2   6       56.10       56.45      1.63 o 
   1   2   6       12.56       10.84      0.60 o 
   2   2   6      141.31      148.04      6.54 o 
   3   2   6        6.43        6.62      1.28 o 
   4   2   6       28.43       23.64      1.59 o 
   5   2   6       25.56       32.81      1.97 o 
   6   2   6       42.00       50.52      1.86 o 
   7   2   6      117.77      120.44      2.63 o 
   8   2   6       19.26       20.41      1.88 o 
   9   2   6       18.12       15.81      1.89 o 
  10   2   6       17.16       14.81      3.05 o 
  11   2   6        6.48        6.92      0.82 o 
  -1   3   6       51.97       55.34      2.30 o 
   0   3   6       36.04       29.96      1.87 o 
   1   3   6       79.26       77.05      2.71 o 
   2   3   6       32.84       34.02      2.06 o 
   3   3   6       11.25       10.66      1.58 o 
   4   3   6      316.21      323.78      5.61 o 
   5   3   6      120.66      116.53      3.55 o 
   6   3   6        4.78        3.41      1.48 o 
   7   3   6        4.74        3.83      1.64 o 
   8   3   6        1.12        1.98      1.29 o 
   9   3   6        0.44        0.63      0.84 o 
  -9   4   6        5.01        3.97      1.05 o 
  -8   4   6        1.38        0.08      1.21 o 
  -7   4   6       13.76       13.66      2.75 o 
  -6   4   6       99.38      101.51      2.68 o 
  -5   4   6       84.77       82.20      2.54 o 
  -4   4   6       23.07       26.81      2.06 o 
  -3   4   6        4.37        4.16      1.54 o 
  -2   4   6       16.57       16.47      1.81 o 
  -1   4   6      168.34      179.67      4.17 o 
   0   4   6       18.76       19.23      1.75 o 
   1   4   6       65.16       66.75      2.68 o 
   2   4   6       14.98       16.49      1.81 o 
   3   4   6        9.70       12.82      1.62 o 
   4   4   6        7.38        8.47      1.39 o 
   5   4   6       34.09       34.83      2.00 o 
   6   4   6        3.60        3.27      1.16 o 
   7   4   6        9.76        9.07      1.00 o 
  -2   5   6       22.62        3.44      1.51 o 
  -1   5   6        4.76        1.73      1.37 o 
   0   5   6        0.75        1.21      1.27 o 
   1   5   6        1.36       -0.43      1.21 o 
   2   5   6        9.76        6.30      1.12 o 
  -7   1   7       37.65       35.41      1.29 o 
  -6   1   7       40.77       45.53      1.36 o 
  -5   1   7       36.84       29.01      1.04 o 
  -4   1   7     1482.01     1535.95      4.79 o 
  -3   1   7      611.61      609.16      4.55 o 
  -2   1   7      352.36      368.17      2.51 o 
  -1   1   7      161.57      156.72      1.80 o 
   0   1   7        2.78        5.04      0.51 o 
   1   1   7        5.88        5.93      0.75 o 
   2   1   7       49.30       41.32      1.28 o 
   3   1   7       15.73       14.98      0.85 o 
   4   1   7       67.25       51.16      6.13 o 
   5   1   7      112.71      131.92      3.82 o 
   6   1   7      102.17      121.74      3.89 o 
   7   1   7       43.56       50.65      2.67 o 
   8   1   7       58.79       58.70      2.90 o 
   9   1   7       14.97       12.72      1.60 o 
  10   1   7       39.95       43.24      2.09 o 
  11   1   7        0.53       -0.05      0.75 o 
  -5   2   7       37.72       44.59      4.92 o 
  -4   2   7       14.05       13.22      1.10 o 
  -3   2   7      663.31      683.64      6.37 o 
  -2   2   7      115.88      112.69      2.54 o 
  -1   2   7       29.94       29.10      1.38 o 
   0   2   7       17.92       17.66      1.09 o 
   1   2   7       24.69       21.96      1.21 o 
   2   2   7       49.79       45.97      1.24 o 
   3   2   7       36.28       30.13      1.72 o 
   4   2   7        5.37        6.95      1.36 o 
   5   2   7       16.34       17.58      2.08 o 
   6   2   7       33.20       34.33      1.61 o 
   7   2   7       95.80       94.97      2.35 o 
   8   2   7       22.97       24.59      1.35 o 
   9   2   7       10.61        6.68      0.88 o 
  10   2   7        0.08        0.51      0.84 o 
  -2   3   7       31.93       29.16      1.87 o 
  -1   3   7       25.73       24.75      1.91 o 
   0   3   7      193.75      213.33      4.43 o 
   1   3   7       79.58       80.18      2.86 o 
   2   3   7      179.41      174.68      4.06 o 
   3   3   7       17.25       13.04      1.64 o 
   4   3   7       47.63       52.56      2.54 o 
   5   3   7        5.99        9.08      1.51 o 
   6   3   7       30.12       25.53      1.39 o 
   7   3   7        1.90        2.16      0.96 o 
   8   3   7        0.45        0.78      0.76 o 
   9   3   7        8.33        6.76      0.84 o 
  -8   4   7        2.51        0.56      1.39 o 
  -7   4   7        3.37        3.45      1.49 o 
  -6   4   7       18.21       18.39      1.70 o 
  -5   4   7       91.65      107.24      3.20 o 
  -4   4   7       31.57       31.28      1.98 o 
  -3   4   7       21.40       20.87      1.88 o 
  -2   4   7       58.40       64.68      2.70 o 
  -1   4   7      165.93      174.56      4.10 o 
   0   4   7       30.25       30.61      2.06 o 
   1   4   7       25.48       27.42      1.88 o 
   2   4   7        0.31       -1.69      1.27 o 
   3   4   7        5.40        6.67      1.48 o 
   4   4   7       18.58       17.69      1.66 o 
   5   4   7       74.36       73.74      2.41 o 
   6   4   7       20.24       18.92      1.40 o 
  -2   5   7        3.76        3.97      1.30 o 
  -1   5   7        2.11        0.30      1.25 o 
   0   5   7        0.02        0.19      1.13 o 
   1   5   7        2.62        2.45      1.09 o 
  -7   0   8       87.39       90.10      3.69 o 
  -6   0   8        6.37        6.01      0.91 o 
  -5   0   8      313.48      306.47      4.05 o 
  -4   0   8      136.16      145.72      2.65 o 
  -3   0   8      127.30      114.11      2.28 o 
  -2   0   8      629.53      597.39      5.26 o 
  -1   0   8     2966.57     2868.37      7.96 o 
   0   0   8      654.53      608.71      3.84 o 
   1   0   8      690.86      601.41     12.86 o 
   2   0   8      309.60      300.38     11.80 o 
   3   0   8      195.85      174.44      3.54 o 
   4   0   8        3.05        4.56      1.02 o 
   5   0   8       38.60       42.05      2.37 o 
   6   0   8        2.31        3.88      1.56 o 
   7   0   8       24.96       25.80      2.07 o 
   8   0   8       22.39       25.02      1.95 o 
   9   0   8        9.61       11.49      1.46 o 
  10   0   8       32.10       28.20      1.55 o 
  11   0   8       18.53       12.92      0.84 o 
  -6   1   8       87.15      102.02      1.98 o 
  -5   1   8       87.75       80.20      1.87 o 
  -4   1   8       77.64       63.53      2.04 o 
  -3   1   8        8.85        6.56      0.50 o 
  -2   1   8       54.42       64.63      3.35 o 
  -1   1   8      277.40      270.25     13.12 o 
   0   1   8      544.78      494.62     15.39 o 
   1   1   8        6.44        4.66      1.04 o 
   2   1   8       21.60       21.29      2.24 o 
   3   1   8       31.04       29.39      1.17 o 
   4   1   8       56.20       63.81      2.51 o 
   5   1   8       93.90      107.35      3.64 o 
   6   1   8       26.31       28.07      2.22 o 
   7   1   8       18.81       20.94      1.95 o 
   8   1   8       11.67        9.59      1.57 o 
   9   1   8        2.87        2.52      1.16 o 
  10   1   8       17.15       18.14      1.42 o 
  11   1   8       11.48        8.70      0.78 o 
  -4   2   8       19.34       20.95      1.34 o 
  -3   2   8      409.14      396.07      4.96 o 
  -2   2   8      133.96      123.79      2.83 o 
  -1   2   8      207.57      205.12      3.54 o 
   0   2   8       34.13       37.14      1.54 o 
   1   2   8      155.38      146.51      3.00 o 
   2   2   8      115.09      112.92      2.74 o 
   3   2   8       27.29       30.06      1.46 o 
   4   2   8       13.09       12.09      1.33 o 
   5   2   8        0.57       -0.36      1.67 o 
   6   2   8       11.72        7.35      1.22 o 
   7   2   8        2.48        3.19      1.10 o 
   8   2   8       11.73       13.86      1.02 o 
   9   2   8        7.53       10.39      1.28 o 
  10   2   8        2.37        2.31      0.78 o 
 -11   3   8        3.26        3.15      1.04 o 
  -2   3   8      142.60      129.92      3.69 o 
  -1   3   8      104.86       99.69      3.20 o 
   0   3   8      260.14      269.17      4.97 o 
   1   3   8      111.69      115.87      3.35 o 
   2   3   8      180.79      183.59      4.20 o 
   3   3   8       24.45       24.58      1.91 o 
   4   3   8        4.95        5.40      1.48 o 
   5   3   8        8.59        6.87      2.01 o 
   6   3   8       12.54       12.11      2.30 o 
   7   3   8        5.27        4.11      0.92 o 
   8   3   8        2.92        2.91      0.68 o 
  -8   4   8        0.65       -0.36      1.28 o 
  -7   4   8       10.38       12.71      1.45 o 
  -6   4   8       11.86       11.07      1.50 o 
  -5   4   8       16.86       17.02      1.73 o 
  -4   4   8       39.16       46.28      2.34 o 
  -3   4   8        7.37        7.98      1.55 o 
  -2   4   8        5.83        5.82      1.36 o 
  -1   4   8       29.76       33.39      2.00 o 
   0   4   8        3.10        2.25      1.30 o 
   1   4   8        3.63        4.21      1.23 o 
   2   4   8        3.93        5.30      1.33 o 
   3   4   8        8.95        7.84      1.29 o 
   4   4   8       12.97       14.69      1.51 o 
   5   4   8       18.90       21.05      1.52 o 
   6   4   8       16.53       11.85      1.09 o 
  -1   5   8        1.56        3.05      1.10 o 
  -6   1   9      160.58      166.51      3.63 o 
  -5   1   9       74.57       75.97      2.35 o 
  -4   1   9       78.32       74.16      2.27 o 
  -3   1   9       29.31       29.98      1.09 o 
  -2   1   9       97.32       95.83      1.29 o 
  -1   1   9      119.30      117.23      1.87 o 
   0   1   9      712.67      628.70      5.91 o 
   1   1   9      159.90      163.59      2.40 o 
   2   1   9       53.69       52.33      1.96 o 
   3   1   9       19.82       19.43      1.37 o 
   4   1   9       36.42       37.57      2.45 o 
   5   1   9       10.00        7.82      1.66 o 
   6   1   9       15.06       15.58      1.93 o 
   7   1   9       29.73       28.78      2.18 o 
   8   1   9       27.38       27.05      1.99 o 
   9   1   9        4.44        5.50      1.14 o 
  10   1   9        1.43        1.13      0.81 o 
  -3   2   9       94.97       95.67      2.62 o 
  -2   2   9       52.57       51.77      1.99 o 
  -1   2   9       23.85       18.36      1.34 o 
   0   2   9      105.26       94.28      2.47 o 
   1   2   9       82.55       89.24      2.82 o 
   2   2   9       83.01       91.64      2.86 o 
   3   2   9      245.20      272.64      8.67 o 
   4   2   9       37.97       41.10      1.75 o 
   5   2   9       33.28       33.03      1.60 o 
   6   2   9       32.94       33.39      2.26 o 
   7   2   9       31.79       32.56      2.17 o 
   8   2   9       15.76       11.87      1.40 o 
   9   2   9        5.35        6.81      1.02 o 
  -2   3   9      171.35      153.90      4.04 o 
  -1   3   9        2.71        1.20      1.55 o 
   0   3   9      223.90      217.06      4.56 o 
   1   3   9       33.74       33.15      2.15 o 
   2   3   9       35.68       40.24      2.26 o 
   3   3   9        1.68        1.22      1.48 o 
   4   3   9       15.22       13.44      1.24 o 
   5   3   9        9.10        9.00      1.10 o 
   6   3   9        1.08        1.56      1.08 o 
   7   3   9        0.46       -1.77      1.19 o 
   8   3   9        1.83        2.07      0.89 o 
  -8   4   9        9.43        9.20      1.15 o 
  -7   4   9        4.54        4.15      1.19 o 
  -6   4   9        3.26        1.97      1.26 o 
  -5   4   9        4.76        4.77      1.32 o 
  -4   4   9        8.32        7.80      1.45 o 
  -3   4   9        7.79        9.14      1.47 o 
  -2   4   9       18.05       22.32      1.84 o 
  -1   4   9       75.00       77.35      2.79 o 
   0   4   9        0.55        0.47      1.19 o 
   1   4   9        0.07        0.21      1.14 o 
   2   4   9        4.82        7.25      1.39 o 
   3   4   9        9.09       11.51      1.38 o 
   4   4   9        0.84        1.25      1.08 o 
   5   4   9        5.06        4.30      0.95 o 
  -6   0  10      182.27      152.08      3.18 o 
  -5   0  10      362.51      327.57      4.47 o 
  -4   0  10      109.05      114.32      2.70 o 
  -3   0  10       64.32       63.09      2.01 o 
  -2   0  10        3.69        5.99      0.80 o 
  -1   0  10      122.54      125.62      2.76 o 
   0   0  10      283.98      272.53     11.82 o 
   1   0  10       99.59      101.62      8.31 o 
   2   0  10      128.53      121.56      3.98 o 
   4   0  10       85.65       86.10      3.30 o 
   5   0  10       21.46       20.78      2.01 o 
   6   0  10        1.31        0.27      1.46 o 
   7   0  10       15.39       18.16      1.74 o 
   8   0  10        9.81       10.02      1.41 o 
   9   0  10       15.46       14.26      1.14 o 
  -4   1  10        6.80        6.03      1.01 o 
  -3   1  10       11.49       11.61      1.08 o 
  -2   1  10       54.90       61.85      2.15 o 
  -1   1  10        7.91        6.83      0.72 o 
   0   1  10      180.82      169.12      3.33 o 
   1   1  10        3.00        2.83      1.03 o 
   4   1  10      114.95      123.63      4.02 o 
   5   1  10       28.06       26.36      2.23 o 
   6   1  10        5.16        4.60      1.57 o 
   7   1  10        9.11        9.01      1.55 o 
   8   1  10       14.59       16.79      1.64 o 
   9   1  10        4.11        2.86      1.00 o 
  -1   2  10       41.81       40.07      2.12 o 
   0   2  10      228.84      253.83      4.50 o 
   1   2  10      278.80      333.52      5.18 o 
   2   2  10      324.18      370.85      5.45 o 
   3   2  10      206.33      234.23      3.43 o 
   4   2  10       14.39       14.43      1.94 o 
   5   2  10        9.21       13.81      1.91 o 
   6   2  10        2.28        2.77      1.34 o 
   7   2  10        0.59        0.00      1.09 o 
   8   2  10        0.72        0.95      0.99 o 
   9   2  10        0.66        1.58      0.73 o 
  -3   3  10        0.30       -0.33      1.46 o 
  -2   3  10       52.96       54.79      2.62 o 
  -1   3  10       94.97       87.90      3.13 o 
   0   3  10       55.94       60.19      2.64 o 
   1   3  10       25.52       26.52      1.94 o 
   2   3  10        1.07        1.68      1.44 o 
   3   3  10        2.16        2.09      1.16 o 
   4   3  10        1.08        1.61      1.11 o 
   5   3  10        8.35        9.37      1.01 o 
   6   3  10        4.53        3.97      0.90 o 
   7   3  10        5.16        2.71      0.97 o 
  -7   4  10       30.02       35.45      1.63 o 
  -6   4  10       43.48       46.87      1.97 o 
  -5   4  10        5.65        4.02      1.23 o 
  -4   4  10        4.95        4.57      1.21 o 
  -3   4  10        3.42        3.77      1.31 o 
  -2   4  10        6.73        6.04      1.33 o 
  -1   4  10       12.43       10.28      1.41 o 
   0   4  10       13.32       12.64      1.51 o 
   1   4  10        1.22        0.84      1.17 o 
   2   4  10        2.19        3.74      1.16 o 
   3   4  10        1.00        1.89      1.06 o 
   4   4  10       11.56       11.86      1.08 o 
   0   1  11       19.59       21.39      1.42 o 
   4   1  11      116.50      115.10      3.98 o 
   5   1  11       55.26       55.25      2.85 o 
   6   1  11       38.65       36.33      2.45 o 
   7   1  11        1.41        1.84      1.13 o 
   8   1  11        6.97        7.30      1.16 o 
   9   1  11        2.34        1.80      0.76 o 
  -2   2  11       38.33       37.45      2.04 o 
  -1   2  11        7.13        6.31      1.86 o 
   0   2  11        6.44        4.66      1.92 o 
   1   2  11       18.84       19.36      2.01 o 
   3   2  11       52.60       59.13      2.92 o 
   4   2  11       21.81       24.07      2.26 o 
   5   2  11        0.54       -0.04      1.30 o 
   6   2  11        0.48        1.05      1.23 o 
   7   2  11       17.54       16.72      1.56 o 
   8   2  11        0.82        0.77      0.84 o 
  -4   3  11       12.36        9.17      1.68 o 
  -3   3  11        6.35        5.16      1.40 o 
  -2   3  11       24.48       25.15      1.90 o 
  -1   3  11       18.67       19.65      1.79 o 
   0   3  11       30.69       29.48      1.97 o 
   1   3  11       16.17       13.66      1.53 o 
   2   3  11        3.40        4.51      1.14 o 
   3   3  11       12.01       13.27      1.15 o 
   4   3  11        0.11        1.38      1.02 o 
   5   3  11        4.75        5.08      0.97 o 
   6   3  11        1.32        2.21      1.06 o 
  -7   4  11        9.22       10.06      0.96 o 
  -6   4  11        4.04        4.79      1.04 o 
  -5   4  11        8.23        8.40      1.22 o 
  -4   4  11        2.02        2.34      1.08 o 
  -3   4  11        1.95        1.28      1.11 o 
  -2   4  11        0.43        0.46      1.10 o 
  -1   4  11        8.94        7.86      1.20 o 
   0   4  11       12.11       11.63      1.34 o 
   1   4  11       14.64       18.96      1.48 o 
   2   4  11        3.56        4.40      1.02 o 
   3   4  11        0.21       -1.52      1.01 o 
   3   0  12      172.37      168.74      4.51 o 
   4   0  12      128.31      137.98      4.11 o 
   5   0  12      238.97      273.88      5.48 o 
   6   0  12      151.32      166.71      4.02 o 
   7   0  12       67.09       69.76      2.46 o 
   8   0  12        1.44       -0.61      1.01 o 
   3   1  12      178.60      177.25      4.80 o 
   4   1  12       39.90       42.38      2.65 o 
   5   1  12       52.43       53.01      2.83 o 
   6   1  12        5.53        5.94      1.33 o 
   7   1  12        2.70        2.67      1.05 o 
   8   1  12        4.55        3.62      0.90 o 
  -2   2  12       51.93       51.78      2.43 o 
  -1   2  12       62.68       67.81      2.58 o 
   0   2  12       39.83       51.46      2.36 o 
   2   2  12       71.08       74.77      3.29 o 
   3   2  12       27.02       29.57      2.28 o 
   4   2  12        2.29        2.96      1.41 o 
   5   2  12        4.92        5.48      1.48 o 
   6   2  12        7.87        8.95      1.34 o 
   7   2  12        0.10        0.12      0.87 o 
  -5   3  12       23.66       21.48      1.85 o 
  -4   3  12       30.39       27.30      1.92 o 
  -3   3  12       10.89        9.00      1.46 o 
  -2   3  12       11.53       10.25      1.59 o 
  -1   3  12        6.32        6.71      1.40 o 
   0   3  12       11.12       11.85      1.46 o 
   1   3  12        4.11        4.48      1.12 o 
   2   3  12        3.47        3.42      1.08 o 
   3   3  12        4.01        1.44      1.05 o 
   4   3  12        5.81        5.44      1.30 o 
   5   3  12        4.10        3.62      1.11 o 
  -6   4  12        1.34        2.58      0.90 o 
  -5   4  12        1.26        1.41      0.97 o 
  -4   4  12        1.99        2.94      1.01 o 
  -3   4  12        1.83        2.97      1.01 o 
  -2   4  12        4.61        3.77      1.04 o 
  -1   4  12        3.51        2.94      1.06 o 
   0   4  12       17.26       17.43      1.32 o 
   1   4  12        6.76        5.58      1.02 o 
   3   1  13       74.28       76.70      3.36 o 
   4   1  13       38.85       37.76      2.46 o 
   5   1  13       18.04       16.86      1.87 o 
   6   1  13       19.40       20.79      1.70 o 
   7   1  13        5.00        5.17      1.14 o 
  -3   2  13       45.82       50.85      2.38 o 
  -2   2  13       19.11       20.39      1.87 o 
   2   2  13        1.68        0.56      1.43 o 
   3   2  13        2.99        2.85      1.35 o 
   4   2  13       13.25       16.84      1.72 o 
   5   2  13        3.61        3.77      1.16 o 
   6   2  13        1.27        1.14      0.94 o 
  -9   3  13       11.87       10.74      0.96 o 
  -8   3  13        2.50        1.68      0.97 o 
  -7   3  13       18.69       19.80      1.49 o 
  -6   3  13       25.00       28.04      1.78 o 
  -5   3  13        2.72        2.05      1.20 o 
  -4   3  13       36.28       34.93      1.89 o 
  -3   3  13        3.96        7.45      1.30 o 
  -2   3  13        3.59        4.84      1.33 o 
  -1   3  13       18.61       19.44      1.62 o 
   0   3  13        7.04        5.62      1.09 o 
   1   3  13        6.28        6.40      1.21 o 
   2   3  13        7.66        8.43      1.03 o 
   3   3  13       13.45        9.25      1.29 o 
  -3   4  13        1.70        1.58      0.88 o 
  -2   4  13        6.86        8.33      0.97 o 
  -1   4  13        7.77        9.25      0.94 o 
   3   0  14      136.76      150.74      4.15 o 
   4   0  14      122.42      127.44      3.62 o 
   5   0  14       75.76       80.20      2.67 o 
   6   0  14       72.04       74.84      2.12 o 
   2   1  14       23.92       22.39      2.01 o 
   3   1  14       10.63       12.11      1.72 o 
   4   1  14        8.59        9.46      1.56 o 
   5   1  14        8.62        9.34      1.41 o 
   6   1  14       13.32       13.68      1.36 o 
  -4   2  14      145.16      155.27      3.66 o 
  -3   2  14       67.21       74.26      2.67 o 
   1   2  14        4.17        2.91      1.33 o 
   2   2  14        1.71        1.96      1.26 o 
   3   2  14        0.85        1.85      1.22 o 
   4   2  14        8.01       10.23      1.34 o 
   5   2  14        2.16        3.93      0.91 o 
  -8   3  14        2.73        3.40      0.86 o 
  -7   3  14       11.39       11.28      1.16 o 
  -6   3  14       17.03       18.16      1.38 o 
  -5   3  14       40.37       42.36      1.81 o 
  -4   3  14        8.39       11.16      1.31 o 
  -3   3  14        8.86       12.00      1.31 o 
  -2   3  14        1.31        1.04      1.29 o 
  -1   3  14        1.47        1.29      1.31 o 
   0   3  14        4.32        3.93      1.45 o 
   1   3  14        1.23        0.19      1.42 o 
   2   3  14        2.26        3.07      1.30 o 
   2   1  15        2.57        3.54      1.29 o 
   3   1  15       16.95       17.14      1.78 o 
   4   1  15       22.25       27.26      1.84 o 
   5   1  15       15.66       17.68      1.39 o 
  -9   2  15        4.64        3.19      1.02 o 
  -7   2  15        6.31        4.78      1.29 o 
  -6   2  15        0.06       -0.08      1.46 o 
  -5   2  15       19.68       22.78      1.55 o 
   1   2  15        3.11        1.75      1.17 o 
   2   2  15        3.70        4.76      1.21 o 
   3   2  15        2.37        3.17      1.04 o 
   4   2  15        0.05        0.35      0.85 o 
  -6   3  15       11.65       13.06      0.99 o 
  -5   3  15       15.59       20.76      1.19 o 
  -4   3  15       19.47       17.03      1.13 o 
  -3   3  15       23.05       19.74      1.18 o 
  -2   3  15        6.05        4.33      1.31 o 
   1   0  16       16.45       18.90      1.87 o 
   2   0  16       39.39       42.78      2.17 o 
   3   0  16       10.82       10.05      1.33 o 
   4   0  16       18.21       13.42      1.17 o 
   1   1  16        0.20       -0.16      1.19 o 
   2   1  16       16.44       16.57      1.65 o 
   3   1  16        5.39        5.99      1.22 o 
   4   1  16       10.81       12.58      1.14 o 
   0   2  16        7.87        7.14      1.29 o 
   1   2  16        3.90        4.29      1.11 o 
   2   2  16        4.27        4.95      0.99 o 
   3   2  16        1.48        1.99      0.85 o 
   0   1  17        0.31        0.11      1.15 o 
   1   1  17       10.10        9.69      1.33 o 
   2   1  17        1.42        1.25      0.99 o 
   3   1  17        5.96        6.97      0.94 o 
  -1   2  17        2.42        3.09      1.02 o 
   0   2  17        5.00        4.48      0.99 o 
   1   2  17        0.17       -0.02      0.89 o 
  -1   0  18        8.43        4.44      1.18 o 
   0   0  18       47.92       41.04      1.71 o 
   1   0  18        5.52        4.88      1.18 o 
  -1   1  18        5.13        4.64      1.09 o 
   0   1  18       17.65       19.64      1.42 o 
   1   1  18        4.80        4.18      0.91 o 
                                                 
